# Supplementary material for: Two subtypes of cutaneous melanoma with distinct mutational signatures and clinico-genomic characteristics
Source: Front Genet. 2022 Sep 29;13:987205. doi: 10.3389/fgene.2022.987205 (PMC9557124; doi:10.3389/fgene.2022.987205)
Supplement: Supplementary file 2 [file DataSheet2.xlsx]

## Sheet: TableS1
	Supplementary Table S1. Publicly-available datasets of cutaneous melanoma used in this study
	Dataset	Study name	Normal-Tumor pairs (n)	Platform	Data format	Mutation calling	Accession code	Reference
	TCGA	TCGA-SKCM	466	WES	MAF/BAM	No (MAF file used)	dbGaP: phs000178.v11.p8	11
	ICGC	SKCM-US	37	WGS	MAF	No (MAF file used)	https://dcc.icgc.org/	20
		MELA-AU	198	WGS	MAF	No (MAF file used)	https://dcc.icgc.org/	15
	SRA	Kauthammer	90	WES	FASTQ	Yes	dbGaP: phs000933.v2.p1	22
		Shain	20	WES	FASTQ	Yes	dbGaP: phs000977.v1.p1	14
		Hugo	32	WES	FASTQ	Yes	SRA: SRP067938, SRP090294	21
		Snyder	34	WES	FASTQ	Yes	dbGaP: phs001041.v1.p1	26
		Liang	33	WES	FASTQ	Yes	dbGaP: phs001036.v1.p1	23
		Riaz	64	WES	FASTQ	Yes	SRA: SRP095809	24
		Roh	19	WES	FASTQ	Yes	dbGaP: phs001425.v1.p1	25
	MSK	MSK	245	Panel	MAF	No (MAF file used)	https://genie.cbioportal.org/	38

## Sheet: TableS2
	Supplementary Table S2. De novo extraction of mutational signatures by NMF
		SigA	SigB	ICGC SigA	ICGC SigB	SRA SigA	SRA SigB
	AC>AA	0.0113717	0.000618382	0.0132048	0.00085735	0.0210199	0.000785504
	AC>AC	0.00700928	0.000810348	0.00751787	0.00056986	0.00909948	0.000753501
	AC>AG	0.00466717	0.000109191	0.00379154	0.000222997	0.00857454	2.48061e-05
	AC>AT	0.00479331	0.000344623	0.00575347	0.000525393	0.00816403	0.000440157
	CC>AA	0.0460662	0.000906999	0.0290055	0.0020075	0.0309853	0.00197101
	CC>AC	0.0180608	0.00062743	0.0111846	0.00118735	0.0141968	0.0010997
	CC>AG	0.0115093	0.000635271	0.00905494	0.000684572	0.012214	0.000564259
	CC>AT	0.023084	0.000813039	0.0195736	0.00120206	0.0186789	0.00178497
	GC>AA	0.00818326	0.000256409	0.0113916	0.000313632	0.0111481	0.000840655
	GC>AC	0.00706489	0.00034606	0.0105042	6.02377e-05	0.0116519	0.000439714
	GC>AG	0.00470062	2.49e-05	0.00239782	0.000207817	0.00898183	9.92742e-05
	GC>AT	0.00649839	0.00016599	0.00683816	0.0001634	0.0098163	0.000381579
	TC>AA	0.0115249	0.00113229	0.0115333	0.00160871	0.00882929	0.00184066
	TC>AC	0.0242064	0.0020508	0.0114779	0.00292556	0.00955708	0.00289777
	TC>AG	0.00412602	0.000465212	0.00327069	0.000355933	0.00460544	0.000336865
	TC>AT	0.0153117	0.000800339	0.0146876	0.00145597	0.0130904	0.00158252
	AC>GA	0.0100482	5.05e-05	0.0109335	0.000168828	0.00800251	0.000312895
	AC>GC	0.0104358	0.000111785	0.00665235	0.000385507	0.00707161	9.60169e-05
	AC>GG	0.00286103	0.000626994	0.00238029	0.00061121	0.00334965	0.000376671
	AC>GT	0.00947018	0.00014148	0.00686451	0.00041579	0.00668632	0.000409622
	CC>GA	0.00553445	0.000474756	0.00657684	0.000359788	0.00431271	0.000324195
	CC>GC	0.0062916	0.000673947	0.00782356	0.000468334	0.00718346	0.0002958
	CC>GG	0.00396012	0.00113696	0.00499192	0.0010468	0.00473701	0.000726303
	CC>GT	0.00750508	0.000513511	0.00906114	0.000537169	0.00555807	0.000712794
	GC>GA	0.00670053	6.69e-06	0.00570676	5.0561e-05	0.00676862	7.90456e-18
	GC>GC	0.00707411	0.000343678	0.00768587	0.000373641	0.0055189	0.000277433
	GC>GG	0.00387748	0.00032486	0.00297579	0.000340085	0.00333967	0.000367859
	GC>GT	0.00656556	8.68e-05	0.0046427	0.00020391	0.00611363	4.59612e-05
	TC>GA	0.0110493	0.000250339	0.0153568	9.80068e-05	0.0115325	5.90169e-05
	TC>GC	0.00744409	0.00142888	0.0114503	0.000983966	0.0096611	0.000794913
	TC>GG	0.00517916	0.00040685	0.00346476	0.000557886	0.00310416	0.000305467
	TC>GT	0.0257718	0.000253927	0.0283143	0.000387478	0.0150177	0.000805661
	AC>TA	0.0165518	0.00113896	0.0190729	0.00111059	0.0214112	0.00119042
	AC>TC	0.00935564	0.0291274	0.00607565	0.0236284	0.0143457	0.0246121
	AC>TG	0.0774012	4.93e-05	0.0689298	4.76168e-14	0.0425385	0.000507269
	AC>TT	0.00723086	0.00822784	0.00913664	0.00817247	0.0116638	0.0101705
	CC>TA	0.00237632	0.0735295	0.0147783	0.0683388	0.0143073	0.0616212
	CC>TC	0.0114997	0.109733	0.0102499	0.104715	0.0145988	0.114302
	CC>TG	0.0497833	0.0310809	0.0549432	0.024954	0.0402276	0.0216868
	CC>TT	0.0123652	0.0802369	0.0186872	0.0744858	0.0181124	0.0767651
	GC>TA	0.0271843	0.00011859	0.0162018	0.000882316	0.0165065	0.000806796
	GC>TC	0.0184069	0.025689	0.0151409	0.021934	0.0185571	0.0221885
	GC>TG	0.0699565	4.49e-05	0.061979	0.000308161	0.0478878	0.000191096
	GC>TT	0.00869667	0.0154133	0.0133208	0.014715	0.0130859	0.0155802
	TC>TA	0.00556611	0.0979285	0.0180324	0.11079	0.00955886	0.10838
	TC>TC	1.42e-17	0.256287	1.39463e-13	0.268702	1.19061e-17	0.269152
	TC>TG	0.0284141	0.109548	0.0207896	0.0941144	0.0158825	0.0879721
	TC>TT	0.00449233	0.0776918	0.0225449	0.0853285	0.0207499	0.0914817
	AT>AA	0.00410452	0.00117954	0.00508917	0.00140767	0.00576821	0.00175508
	AT>AC	0.00580983	0.000876808	0.00482952	0.000856239	0.004254	0.000819703
	AT>AG	0.0028076	0.00119337	0.00606029	0.00106013	0.00442227	0.00128774
	AT>AT	0.001196	0.00328795	0.00540704	0.0044062	0.00572568	0.00451661
	CT>AA	0.00216321	0.000597677	0.00430922	0.000538731	0.00226379	0.00081877
	CT>AC	0.00612972	0.00109006	0.00626191	0.00103081	0.00730658	0.000937576
	CT>AG	0.0129841	0.000473593	0.008171	0.000735587	0.00692069	0.000499177
	CT>AT	0.0062259	0.00172025	0.00431805	0.00186528	0.00684938	0.00145794
	GT>AA	0.0012629	0.000726896	0.00175026	0.000627314	0.00140422	0.000754414
	GT>AC	0.00490238	0.000483849	0.00264921	0.000461021	0.00266362	0.000334108
	GT>AG	0.00807878	0.00230209	0.00617409	0.00142636	0.00752031	0.000745823
	GT>AT	0.000989891	0.00113766	0.00224276	0.00120085	0.00280076	0.000840077
	TT>AA	0.00211274	0.00141026	0.0072174	0.00146475	0.00786126	0.00177477
	TT>AC	0.00233595	0.0015687	0.00313455	0.00169254	0.00275067	0.00179885
	TT>AG	0.0055448	0.000852586	0.00417848	0.000909781	0.00170491	0.000989728
	TT>AT	0.00135915	0.00384532	0.00773724	0.00546288	0.00435898	0.00636068
	AT>CA	0.00768999	0.00114722	0.0135595	0.00109354	0.0183422	0.000998768
	AT>CC	0.0038873	0.000831418	0.00685361	0.000560023	0.0111679	0.000293931
	AT>CG	0.0149326	0.000876502	0.0112789	0.00127833	0.0185758	0.000855682
	AT>CT	0.0128215	0.00133166	0.0155217	0.00168633	0.013552	0.00181987
	CT>CA	0.00801494	0.00116281	0.00680444	0.0012024	0.00937074	0.00129168
	CT>CC	0.00872306	0.00112951	0.0104062	0.000911665	0.016711	0.000680921
	CT>CG	0.0141096	0.00112648	0.0101066	0.00120217	0.0217897	0.000397792
	CT>CT	0.0105774	0.00416759	0.0122156	0.00411949	0.0188847	0.00417578
	GT>CA	0.010899	0.00067608	0.00904075	0.000482845	0.00932911	0.000856736
	GT>CC	0.0164412	9.11e-05	0.0148538	0.000177178	0.0106071	0.000285663
	GT>CG	0.0155041	0.000483912	0.0106243	0.00088258	0.019103	0.00020696
	GT>CT	0.0158596	0.00874565	0.0148515	0.0106515	0.014836	0.0091836
	TT>CA	0.00276894	0.00291434	0.00863501	0.00356422	0.00962497	0.00422783
	TT>CC	0.0067515	0.00214732	0.0117528	0.00184032	0.0158346	0.00160437
	TT>CG	0.00662845	0.00224892	0.00549767	0.00229354	0.00922386	0.00217939
	TT>CT	0.00733547	0.002132	0.0114519	0.00304732	0.0127022	0.00330838
	AT>GA	0.00152358	0.000521835	0.00211094	0.000607325	0.00375607	0.000453215
	AT>GC	0.0029543	0.000585771	0.00156986	0.000675279	0.00183139	0.000533986
	AT>GG	0.00938736	0.00107007	0.00520035	0.00137277	0.00575789	0.000851782
	AT>GT	0.00257872	0.000594551	0.00309366	0.000870559	0.00368655	0.000666574
	CT>GA	0.00283405	0.000112469	0.00282052	0.00021894	0.0017909	0.00025066
	CT>GC	0.00284248	0.00100649	0.00289713	0.000846232	0.00394696	0.000522014
	CT>GG	0.0106544	0.000930052	0.00758637	0.00120036	0.00563482	0.000859303
	CT>GT	0.0136306	0.00104349	0.0070873	0.00157832	0.00797784	0.000933631
	GT>GA	0.0017046	0.000226321	0.0025357	0.000157235	0.00156085	0.000375681
	GT>GC	0.000404675	0.000656998	0.00159351	0.000440171	0.00127664	0.000383825
	GT>GG	0.0110913	0.00188446	0.00870502	0.0024858	0.00600536	0.00228317
	GT>GT	0.0037678	0.000926174	0.00355142	0.00131314	0.00459715	0.00121902
	TT>GA	0.000712855	0.000679936	0.00492179	0.000612152	0.00465378	0.000667565
	TT>GC	0.00340561	0.00111084	0.00382149	0.000959696	0.0046981	0.000704164
	TT>GG	0.00837141	0.000513227	0.00358746	0.00113756	0.00459178	0.000762083
	TT>GT	0.00595654	0.00139394	0.00998104	0.00186762	0.00599895	0.00211426

## Sheet: TableS3
	Supplementary Table S3. Clinical and genomic attributes of each sample in TCGA cohort
	Sample	Primary diagnosis	Cluster	SigA weight	SigB weight	Mutation counts	SNV counts	Mutations other than SNVs	Genome with copy alternation	Exonic region read depth	Mutation class	age	Stage	Stage (binary)	Neoadjuvant CTx Hx	Primary tumor diagnosed	Ulcer	Clark level	Clark level (binary)	Tumor purity	Leukocyte fraction	Proportion of TIL	CYT_score (RSEM)	TCR richness	Survival status	Survival time (days)
	TCGA-3N-A9WB-06A-11D-A38G-08	Malignant melanoma, NOS	UV-high	0.158439	0.841561	226	224	2	21.4879	22.615	RAS	71	Stage IA	Stage I/II	No	Yes	No ulcer	III	Clark I/II/III	0.9267	0.0547145	0.0051247	11.3086	0	Dead	518
	TCGA-3N-A9WC-06A-11D-A38G-08	Malignant melanoma, NOS	UV-high	0.0504993	0.949501	2583	2580	3	33.7231	22.7515	RAS	82	Stage IIA	Stage I/II	No	Yes	Ulcer	IV	Clark IV/V	0.6	0.395689	N/A	713.849	95	Alive	2022
	TCGA-3N-A9WD-06A-11D-A38G-08	Malignant melanoma, NOS	UV-high	0.113726	0.886274	1214	1212	2	36.7419	23.745	RAS	82	Stage IIIA	Stage III/IV	No	Yes	No ulcer	III	Clark I/II/III	0.7653	0.354293	0.0883331	259.411	23	Dead	395
	TCGA-BF-A1PU-01A-11D-A19A-08	Malignant melanoma, NOS	UV-high	0.251927	0.748073	89	89	0	44.9295	27.3704	BRAF	46	Stage IIC	Stage I/II	No	Yes	Ulcer	III	Clark I/II/III	0.9253	0.0729015	N/A	8.77231	0	Alive	387
	TCGA-BF-A1PV-01A-11D-A19A-08	Malignant melanoma, NOS	UV-high	0.0766569	0.923343	379	378	1	37.3548	21.531	RAS	74	Stage IIC	Stage I/II	No	Yes	Ulcer	IV	Clark IV/V	0.949	0.072309	N/A	7.00898	2	Alive	14
	TCGA-BF-A1PX-01A-12D-A19A-08	Malignant melanoma, NOS	UV-high	0.0189293	0.981071	428	428	0	0.186	29.0609	Triple wild	56	Stage IIIB	Stage III/IV	No	Yes	Ulcer	III	Clark I/II/III	0.4605	0.538046	N/A	1357.17	78	Dead	282
	TCGA-BF-A1PZ-01A-11D-A19A-08	Malignant melanoma, NOS	UV-high	0.134214	0.865786	285	283	2	19.3493	28.9656	NF	71	Stage IIB	Stage I/II	No	Yes	No ulcer	III	Clark I/II/III	0.9223	0.11909	N/A	90.1812	11	Alive	853
	TCGA-BF-A1Q0-01A-21D-A19A-08	Malignant melanoma, NOS	UV-high	0.133161	0.866839	773	772	1	35.6907	33.1856	Triple wild	80	Stage IIC	Stage I/II	No	Yes	Ulcer	III	Clark I/II/III	0.7019	0.31847	N/A	118.563	19	Alive	831
	TCGA-BF-A3DJ-01A-11D-A20D-08	Malignant melanoma, NOS	UV-high	0.206414	0.793586	191	190	1	25.3253	32.8498	BRAF	36	Stage IIIB	Stage III/IV	No	Yes	Ulcer	III	Clark I/II/III	0.7019	0.217779	N/A	93.3936	10	Alive	464
	TCGA-BF-A3DL-01A-11D-A20D-08	Malignant melanoma, NOS	UV-high	0.125111	0.874889	595	593	2	16.2467	36.0964	BRAF	84	Stage IIIB	Stage III/IV	No	Yes	Ulcer	IV	Clark IV/V	0.8493	0.359524	N/A	72.0529	2	Alive	769
	TCGA-BF-A3DM-01A-11D-A20D-08	Malignant melanoma, NOS	UV-high	0.0611479	0.938852	641	638	3	13.4123	34.1097	BRAF	63	Stage IIA	Stage I/II	No	Yes	Ulcer	V	Clark IV/V	0.9253	0.0703671	N/A	8.03964	1	Alive	601
	TCGA-BF-A3DN-01A-11D-A20D-08	Malignant melanoma, NOS	UV-high	0.331052	0.668948	109	109	0	32.967	34.354	BRAF	81	Stage IIIC	Stage III/IV	No	Yes	Ulcer	IV	Clark IV/V	0.8286	0.162979	N/A	27.9988	4	Alive	717
	TCGA-BF-A5EO-01A-12D-A27K-08	Malignant melanoma, NOS	UV-high	0.0704184	0.929582	829	827	2	19.0729	35.9683	RAS	65	Stage IIC	Stage I/II	No	Yes	Ulcer	III	Clark I/II/III	0.7781	0.409936	N/A	140.53	8	Alive	703
	TCGA-BF-A5EP-01A-12D-A27K-08	Malignant melanoma, NOS	UV-high	0.338138	0.661862	227	224	3	46.0524	39.0485	Triple wild	75	Stage IIIC	Stage III/IV	No	Yes	Ulcer	V	Clark IV/V	0.7409	0.145644	N/A	30.8863	2	Alive	335
	TCGA-BF-A5EQ-01A-21D-A27K-08	Malignant melanoma, NOS	UV-high	0.11199	0.88801	809	807	2	18.2116	24.7185	BRAF	63	Stage IIC	Stage I/II	No	Yes	N/A	III	Clark I/II/III	0.742	0.253191	N/A	276.431	31	Alive	323
	TCGA-BF-A5ER-01A-12D-A27K-08	Malignant melanoma, NOS	UV-high	0.169413	0.830587	272	269	3	25.4541	27.0675	BRAF	63	Stage IIC	Stage I/II	No	Yes	Ulcer	IV	Clark IV/V	0.8488	0.1404	N/A	18.5564	2	Alive	327
	TCGA-BF-A5ES-01A-11D-A27K-08	Malignant melanoma, NOS	UV-high	0.133973	0.866027	724	722	2	11.5259	23.7023	Triple wild	76	Stage IIC	Stage I/II	No	Yes	Ulcer	IV	Clark IV/V	0.7759	0.242751	N/A	70.506	6	Alive	490
	TCGA-BF-A9VF-01A-11D-A372-08	Mixed epithelioid and spindle cell melanoma	UV-high	0.259884	0.740116	128	128	0	39.679	26.2805	BRAF	77	Stage IIC	Stage I/II	No	Yes	Ulcer	III	Clark I/II/III	0.8847	0.0670086	N/A	27.0076	1	Alive	440
	TCGA-BF-AAOU-01A-12D-A397-08	Amelanotic melanoma	UV-high	0.124403	0.875597	435	433	2	30.059	23.8977	Triple wild	73	Stage IIC	Stage I/II	No	Yes	Ulcer	IV	Clark IV/V	0.7913	0.396191	N/A	95.4247	6	Alive	476
	TCGA-BF-AAOX-01A-11D-A397-08	Epithelioid cell melanoma	UV-high	0.0785316	0.921468	1702	1694	8	17.1338	24.6577	RAS	83	Stage IIC	Stage I/II	No	Yes	Ulcer	IV	Clark IV/V	0.9253	0.293761	N/A	21.9972	4	Alive	444
	TCGA-BF-AAP0-06A-11D-A397-08	Malignant melanoma, NOS	UV-high	0.0464159	0.953584	636	634	2	2.7407	24.7972	BRAF	40	Stage IV	Stage III/IV	No	Yes	N/A	N/A	N/A	0.3899	0.676203	N/A	884.187	152	Alive	454
	TCGA-BF-AAP1-01A-11D-A397-08	Epithelioid cell melanoma	UV-high	0.0834764	0.916524	1228	1226	2	39.7127	25.2465	BRAF	86	Stage IIC	Stage I/II	No	Yes	Ulcer	IV	Clark IV/V	0.9473	0.071425	N/A	21.01	0	Alive	409
	TCGA-BF-AAP2-01A-11D-A401-08	Epithelioid cell melanoma	UV-high	0.0399756	0.960024	1824	1822	2	11.8632	22.1364	RAS	62	Stage IIB	Stage I/II	No	Yes	Ulcer	III	Clark I/II/III	0.8246	0.131007	N/A	123.79	27	Alive	405
	TCGA-BF-AAP4-01A-11D-A401-08	Epithelioid cell melanoma	UV-high	0.100969	0.899031	1100	1099	1	18.8494	19.977	RAS	61	Stage IIC	Stage I/II	No	Yes	Ulcer	V	Clark IV/V	0.7565	0.403742	N/A	678.373	32	Alive	335
	TCGA-BF-AAP6-01A-11D-A401-08	Epithelioid cell melanoma	UV-high	0.338958	0.661042	83	83	0	34.4762	24.3963	BRAF	55	Stage III	Stage III/IV	No	Yes	Ulcer	IV	Clark IV/V	0.8006	0.103589	N/A	24.5806	5	Alive	325
	TCGA-BF-AAP7-01A-11D-A401-08	Epithelioid cell melanoma	UV-high	0.117251	0.882749	619	618	1	10.6958	23.9878	BRAF	76	Stage IIC	Stage I/II	No	Yes	Ulcer	IV	Clark IV/V	0.6263	0.494773	N/A	904.969	21	Alive	318
	TCGA-BF-AAP8-01A-11D-A401-08	Epithelioid cell melanoma	UV-low	1	3.48e-15	15	14	1	23.2488	26.0262	Triple wild	58	Stage IIC	Stage I/II	No	Yes	Ulcer	IV	Clark IV/V	0.8166	0.118079	N/A	72.5591	2	Alive	447
	TCGA-D3-A1Q1-06A-21D-A196-08	Malignant melanoma, NOS	UV-low	0.94659	0.0534105	63	61	2	69.4744	30.7546	RAS	79	Stage IIIC	Stage III/IV	No	Yes	No ulcer	II	Clark I/II/III	0.8698	0.0626401	0.0151745	18.9523	2	Dead	504
	TCGA-D3-A1Q3-06A-11D-A196-08	Malignant melanoma, NOS	UV-low	0.921086	0.0789138	44	42	2	29.1394	30.6708	Triple wild	64	Stage IIC	Stage I/II	Yes	Yes	Ulcer	N/A	N/A	0.7422	0.283856	N/A	169.437	79	Dead	507
	TCGA-D3-A1Q4-06A-11D-A196-08	Malignant melanoma, NOS	UV-high	0.214639	0.785361	352	351	1	39.9848	21.9484	BRAF	53	Stage IIIC	Stage III/IV	No	Yes	Ulcer	IV	Clark IV/V	0.7201	0.275411	0.0119192	72.9896	11	Alive	3408
	TCGA-D3-A1Q5-06A-11D-A196-08	Malignant melanoma, NOS	UV-high	0.15197	0.84803	476	473	3	59.0573	21.2481	BRAF	60	I/II NOS	Stage I/II	No	Yes	N/A	N/A	N/A	0.891	0.0566659	0.0686981	48.5907	0	Dead	3424
	TCGA-D3-A1Q6-06A-11D-A196-08	Malignant melanoma, NOS	UV-high	0.076533	0.923467	1043	1041	2	21.302	29.634	BRAF	55	Stage III	Stage III/IV	No	Yes	N/A	V	Clark IV/V	0.836	0.38223	0.116763	63.5025	6	Dead	2184
	TCGA-D3-A1Q7-06A-11D-A19A-08	Malignant melanoma, NOS	UV-high	0.0792072	0.920793	130	130	0	11.037	23.3994	BRAF	42	Stage IB	Stage I/II	No	Yes	No ulcer	III	Clark I/II/III	0.4524	0.488596	N/A	1908.13	165	Alive	4053
	TCGA-D3-A1Q8-06A-11D-A19A-08	Malignant melanoma, NOS	UV-high	0.190703	0.809297	307	307	0	27.2681	29.2247	RAS	33	Stage IV	Stage III/IV	No	No	N/A	N/A	N/A	0.5662	0.412874	0.296795	56.55	26	Dead	854
	TCGA-D3-A1Q9-06A-11D-A19A-08	Malignant melanoma, NOS	UV-low	0.907448	0.0925522	41	38	3	33.6311	26.4805	BRAF	72	Stage IIIB	Stage III/IV	No	Yes	Ulcer	V	Clark IV/V	0.7988	0.229635	0.103775	219.698	13	Dead	961
	TCGA-D3-A1QA-06A-11D-A196-08	Malignant melanoma, NOS	UV-high	0.136077	0.863923	578	575	3	20.5637	29.6136	BRAF	55	Stage IB	Stage I/II	No	Yes	No ulcer	III	Clark I/II/III	0.85	0.302453	0.285382	71.9534	22	Alive	2765
	TCGA-D3-A1QB-06A-11D-A19A-08	Malignant melanoma, NOS	UV-high	0.132278	0.867722	505	503	2	23.4244	27.1043	RAS	75	Stage III	Stage III/IV	No	No	N/A	N/A	N/A	0.5201	0.445848	0.332533	1586.72	101	Alive	2912
	TCGA-D3-A2J6-06A-11D-A19A-08	Malignant melanoma, NOS	UV-low	0.645705	0.354295	20	19	1	49.3157	27.2698	Triple wild	65	Stage IIB	Stage I/II	No	Yes	Ulcer	IV	Clark IV/V	0.8045	0.288796	0.0140334	709.658	22	Dead	1321
	TCGA-D3-A2J7-06A-11D-A196-08	Malignant melanoma, NOS	UV-high	0.0585872	0.941413	467	465	2	20.8894	23.1772	BRAF	67	Stage IIIC	Stage III/IV	No	Yes	Ulcer	III	Clark I/II/III	0.6666	0.461597	0.0253822	237.385	16	Dead	3136
	TCGA-D3-A2J8-06A-11D-A196-08	Malignant melanoma, NOS	UV-high	0.0406073	0.959393	743	739	4	5.5464	34.1322	RAS	48	Stage IB	Stage I/II	No	Yes	No ulcer	IV	Clark IV/V	0.4212	0.645704	0.383276	1265.1	118	Dead	1992
	TCGA-D3-A2J9-06A-11D-A196-08	Malignant melanoma, NOS	UV-high	0.163278	0.836722	88	88	0	13.1555	22.2244	Triple wild	75	Stage IIIC	Stage III/IV	No	Yes	Ulcer	V	Clark IV/V	0.2714	0.666939	0.410081	2530.99	341	Dead	723
	TCGA-D3-A2JA-06A-11D-A196-08	Malignant melanoma, NOS	UV-high	0.16956	0.83044	476	475	1	30.8496	29.4208	NF	68	Stage IIIA	Stage III/IV	No	Yes	No ulcer	III	Clark I/II/III	0.5295	0.35274	0.0421024	178.767	6	Alive	3514
	TCGA-D3-A2JB-06A-11D-A196-08	Malignant melanoma, NOS	UV-low	0.9245	0.0755002	21	17	4	41.591	29.9772	Triple wild	70	Stage 0	Stage I/II	No	Yes	N/A	N/A	N/A	0.4889	0.648877	0.0103876	605.465	176	Dead	5110
	TCGA-D3-A2JC-06A-11D-A19A-08	Malignant melanoma, NOS	UV-high	0.185591	0.814409	225	222	3	55.5146	21.5231	Triple wild	53	Stage III	Stage III/IV	No	No	N/A	N/A	N/A	0.6835	0.359238	0.252261	272.653	16	Alive	2639
	TCGA-D3-A2JD-06A-11D-A19A-08	Malignant melanoma, NOS	UV-high	0.0960607	0.903939	492	489	3	28.6517	27.3921	BRAF	58	Stage IIIC	Stage III/IV	No	Yes	Ulcer	V	Clark IV/V	0.634	0.454619	N/A	101.464	100	Dead	361
	TCGA-D3-A2JE-06A-11D-A372-08	Malignant melanoma, NOS	UV-high	0.206949	0.793051	472	462	10	29.1973	41.2536	BRAF	75	Stage IIIC	Stage III/IV	No	Yes	N/A	N/A	N/A	0.7913	0.107371	0.0570266	12.7018	0	Dead	841
	TCGA-D3-A2JF-06A-11D-A196-08	Malignant melanoma, NOS	UV-high	0.057791	0.942209	1941	1940	1	18.5532	27.2612	RAS	74	Stage IA	Stage I/II	No	Yes	No ulcer	III	Clark I/II/III	0.6335	0.300303	0.0493015	435.841	57	Alive	1888
	TCGA-D3-A2JG-06A-11D-A196-08	Malignant melanoma, NOS	UV-high	0.15765	0.84235	141	139	2	32.7996	32.1813	BRAF	30	Stage IIIA	Stage III/IV	Yes	Yes	No ulcer	IV	Clark IV/V	0.8806	0.195132	0.141192	23.6486	4	Dead	3453
	TCGA-D3-A2JH-06A-11D-A196-08	Malignant melanoma, NOS	UV-high	0.138889	0.861111	808	805	3	4.2238	28.8851	BRAF	68	Stage IB	Stage I/II	No	Yes	No ulcer	II	Clark I/II/III	0.5121	0.614385	0.0489091	2168.83	97	Alive	1280
	TCGA-D3-A2JK-06A-11D-A196-08	Malignant melanoma, NOS	UV-high	0.13884	0.86116	386	384	2	16.2998	24.7927	BRAF	24	Stage IIIC	Stage III/IV	No	Yes	Ulcer	IV	Clark IV/V	0.7254	0.309485	0.00826392	27.9499	0	Dead	368
	TCGA-D3-A2JL-06A-11D-A196-08	Malignant melanoma, NOS	UV-high	0.149263	0.850737	388	384	4	43.0584	29.6039	RAS	43	I/II NOS	Stage I/II	No	Yes	N/A	N/A	N/A	0.6825	0.362056	0.533392	659.46	82	Alive	5219
	TCGA-D3-A2JN-06A-11D-A196-08	Malignant melanoma, NOS	UV-high	0.144659	0.855341	416	415	1	41.3517	31.0954	BRAF	46	Stage III	Stage III/IV	No	No	N/A	N/A	N/A	0.6111	0.412289	0.0692485	624.092	17	Dead	2022
	TCGA-D3-A2JO-06A-11D-A196-08	Malignant melanoma, NOS	UV-high	0.214799	0.785201	759	756	3	21.0005	30.3156	Triple wild	50	Stage IIIC	Stage III/IV	No	Yes	Ulcer	N/A	N/A	0.5474	0.476526	0.0514308	1153.64	66	Alive	2010
	TCGA-D3-A2JP-06A-11D-A19A-08	Malignant melanoma, NOS	UV-high	0.030321	0.969679	307	306	1	45.1818	23.0047	Triple wild	37	Stage IIIC	Stage III/IV	No	No	N/A	N/A	N/A	0.6208	0.305245	0.043803	528.769	39	Alive	1812
	TCGA-D3-A3BZ-06A-12D-A196-08	Malignant melanoma, NOS	UV-low	0.955343	0.044657	69	67	2	3.2145	25.8556	Triple wild	63	Stage IIB	Stage I/II	No	Yes	No ulcer	V	Clark IV/V	0.379	0.547074	0.0583857	449.522	75	Alive	3976
	TCGA-D3-A3C1-06A-12D-A196-08	Malignant melanoma, NOS	UV-high	0.356129	0.643871	173	171	2	24.6454	26.519	BRAF	N/A	I/II NOS	Stage I/II	No	Yes	N/A	N/A	N/A	0.7953	0.329638	0.199101	85.8786	7	N/A	N/A
	TCGA-D3-A3C3-06A-12D-A19A-08	Malignant melanoma, NOS	UV-high	0.362309	0.637691	330	328	2	31.2297	28.3067	BRAF	N/A	I/II NOS	Stage I/II	No	Yes	N/A	N/A	N/A	0.7691	0.341519	0.264929	286.02	23	N/A	N/A
	TCGA-D3-A3C6-06A-12D-A196-08	Malignant melanoma, NOS	UV-high	0.290464	0.709536	146	145	1	60.1207	27.9396	BRAF	54	Stage IB	Stage I/II	No	Yes	No ulcer	IV	Clark IV/V	0.8806	0.116597	0.0118219	11.0259	0	Dead	1766
	TCGA-D3-A3C7-06A-11D-A196-08	Malignant melanoma, NOS	UV-high	0.0759651	0.924035	1179	1175	4	27.8573	27.8136	BRAF	57	Stage III	Stage III/IV	No	No	N/A	N/A	N/A	0.6833	0.22213	0.331747	371.536	13	Alive	1429
	TCGA-D3-A3C8-06A-12D-A19A-08	Malignant melanoma, NOS	UV-high	0.0245447	0.975455	618	618	0	1.1994	19.7542	Triple wild	58	Stage IIIC	Stage III/IV	No	Yes	N/A	N/A	N/A	0.2489	0.7166	N/A	4087.73	194	Alive	1409
	TCGA-D3-A3CB-06A-11D-A196-08	Malignant melanoma, NOS	UV-high	0.0912222	0.908778	291	290	1	9.6521	26.7812	BRAF	39	I/II NOS	Stage I/II	No	Yes	N/A	III	Clark I/II/III	0.4002	0.579958	0.213643	1069.33	152	Alive	5065
	TCGA-D3-A3CC-06A-11D-A19A-08	Malignant melanoma, NOS	UV-low	0.882462	0.117538	39	36	3	31.152	23.7988	Triple wild	69	Stage IIC	Stage I/II	Yes	Yes	Ulcer	V	Clark IV/V	0.8066	0.216124	0.00745675	20.0228	4	Alive	2644
	TCGA-D3-A3CE-06A-11D-A19A-08	Malignant melanoma, NOS	UV-low	0.726528	0.273472	36	34	2	44.6945	26.2474	BRAF	74	Stage III	Stage III/IV	No	No	N/A	N/A	N/A	0.6368	0.251261	0.0958781	525.508	51	Dead	1832
	TCGA-D3-A3CF-06A-11D-A196-08	Malignant melanoma, NOS	UV-low	0.885947	0.114053	35	33	2	27.6549	20.5979	Triple wild	61	Stage IIIC	Stage III/IV	No	Yes	Ulcer	V	Clark IV/V	0.5025	0.537248	0.138169	247.206	79	Dead	746
	TCGA-D3-A3ML-06A-11D-A21A-08	Malignant melanoma, NOS	UV-high	0.0530482	0.946952	1254	1252	2	39.4777	41.6334	RAS	70	Stage IIIA	Stage III/IV	Yes	Yes	No ulcer	IV	Clark IV/V	0.9862	0.0292274	N/A	7.59536	1	Dead	422
	TCGA-D3-A3MO-06A-11D-A21A-08	Malignant melanoma, NOS	UV-low	0.547067	0.452933	81	78	3	27.9054	37.9612	BRAF	47	Stage III	Stage III/IV	No	Yes	N/A	N/A	N/A	0.9089	0.111851	0.0177236	60.3055	0	Dead	284
	TCGA-D3-A3MR-06A-11D-A21A-08	Malignant melanoma, NOS	UV-high	0.0744467	0.925553	1178	1173	5	2.8356	38.6666	BRAF	42	Stage III	Stage III/IV	No	No	N/A	N/A	N/A	0.4711	0.562361	0.365892	1143.48	0	Alive	3151
	TCGA-D3-A3MU-06A-11D-A21A-08	Malignant melanoma, NOS	UV-high	0.153777	0.846223	659	657	2	37.4585	41.653	BRAF	53	Stage IIIA	Stage III/IV	Yes	Yes	No ulcer	IV	Clark IV/V	0.8496	0.145834	N/A	62.0205	19	Alive	1209
	TCGA-D3-A3MV-06A-11D-A21A-08	Malignant melanoma, NOS	UV-high	0.0445215	0.955478	735	733	2	48.0351	26.2484	RAS	38	Stage IIIB	Stage III/IV	No	Yes	Ulcer	IV	Clark IV/V	0.8806	0.18305	0.0231671	33.5096	4	Alive	1378
	TCGA-D3-A51E-06A-11D-A25O-08	Malignant melanoma, NOS	UV-high	0.189181	0.810819	374	371	3	26.3966	20.7224	RAS	39	I/II NOS	Stage I/II	No	Yes	N/A	III	Clark I/II/III	0.6573	0.227878	0.0542669	418.632	17	Alive	5318
	TCGA-D3-A51F-06A-11D-A25O-08	Nodular melanoma	UV-high	0.20619	0.79381	142	140	2	0.017	17.4964	BRAF	51	Stage IIIC	Stage III/IV	No	Yes	Ulcer	IV	Clark IV/V	0.1358	0.769626	0.185852	3351.2	81	Alive	1695
	TCGA-D3-A51G-06A-11D-A25O-08	Malignant melanoma, NOS	UV-high	0.0691049	0.930895	1699	1695	4	36.3263	24.1013	RAS	N/A	Stage 0	Stage I/II	No	Yes	N/A	I	Clark I/II/III	0.7019	0.121722	N/A	170.418	13	N/A	N/A
	TCGA-D3-A51H-06A-12D-A25O-08	Malignant melanoma, NOS	UV-high	0.229032	0.770968	24	24	0	0.0751	17.87	Triple wild	60	Stage IIIC	Stage III/IV	No	Yes	Ulcer	IV	Clark IV/V	0.3154	0.950331	0.0243959	578.985	63	Alive	1714
	TCGA-D3-A51J-06A-11D-A25O-08	Malignant melanoma, NOS	UV-high	0.117147	0.882853	597	596	1	28.004	17.9651	BRAF	19	Stage III	Stage III/IV	Yes	No	N/A	N/A	N/A	0.4934	0.415756	0.272971	1042.45	95	Alive	4414
	TCGA-D3-A51K-06A-11D-A25O-08	Malignant melanoma, NOS	UV-low	0.951266	0.0487337	33	32	1	29.3391	22.3149	Triple wild	51	Stage IIIB	Stage III/IV	No	Yes	N/A	I	Clark I/II/III	0.7831	0.165992	0.0734221	261.797	2	Alive	1002
	TCGA-D3-A51N-06A-11D-A25O-08	Malignant melanoma, NOS	UV-high	0.360855	0.639145	124	123	1	24.6796	23.4172	BRAF	56	Stage IV	Stage III/IV	No	No	N/A	N/A	N/A	0.6691	0.288552	0.408116	93.8077	3	Alive	688
	TCGA-D3-A51R-06A-11D-A25O-08	Malignant melanoma, NOS	UV-high	0.0786899	0.92131	960	960	0	12.9997	20.2269	RAS	60	Stage IIA	Stage I/II	No	Yes	No ulcer	IV	Clark IV/V	0.7913	0.0604242	0.374687	5.87168	0	Alive	1941
	TCGA-D3-A51T-06A-11D-A25O-08	Malignant melanoma, NOS	UV-high	0.0499323	0.950068	1601	1596	5	26.6069	17.566	RAS	59	Stage IIIC	Stage III/IV	No	Yes	Ulcer	IV	Clark IV/V	0.8351	0.188196	0.0636328	90.6229	8	Alive	818
	TCGA-D3-A5GL-06A-11D-A27K-08	Malignant melanoma, NOS	UV-high	0.288836	0.711164	561	558	3	15.9051	29.1185	Triple wild	74	Stage IB	Stage I/II	No	Yes	No ulcer	IV	Clark IV/V	0.914	0.183831	0.0227897	18.1031	1	Alive	3826
	TCGA-D3-A5GN-06A-11D-A27K-08	Malignant melanoma, NOS	UV-high	0.0930075	0.906993	660	660	0	35.4943	32.4501	BRAF	15	Stage I	Stage I/II	Yes	Yes	N/A	III	Clark I/II/III	0.7413	0.274761	0.185408	225.007	16	Alive	4129
	TCGA-D3-A5GO-06A-12D-A27K-08	Malignant melanoma, NOS	UV-high	0.0426128	0.957387	2151	2144	7	36.0349	25.3814	RAS	61	Stage II	Stage I/II	No	Yes	N/A	V	Clark IV/V	0.712	0.21717	0.0266011	239.282	20	Alive	4195
	TCGA-D3-A5GR-06A-11D-A27K-08	Malignant melanoma, NOS	UV-high	0.242301	0.757699	353	352	1	25.0694	27.7343	BRAF	23	Stage III	Stage III/IV	Yes	Yes	N/A	III	Clark I/II/III	0.5875	0.462397	0.286452	191.396	35	Alive	5424
	TCGA-D3-A5GS-06A-11D-A27K-08	Malignant melanoma, NOS	UV-high	0.0350509	0.964949	581	577	4	25.2156	28.4038	BRAF	58	Stage IV	Stage III/IV	No	Yes	No ulcer	II	Clark I/II/III	0.7227	0.17465	0.0861005	202.696	16	Alive	553
	TCGA-D3-A5GT-01A-12D-A30X-08	Malignant melanoma, NOS	UV-low	0.975327	0.0246727	34	32	2	40.7522	26.241	BRAF	43	Stage IIIC	Stage III/IV	No	Yes	Ulcer	IV	Clark IV/V	0.9619	0.068287	0.00647663	7.29556	0	Alive	487
	TCGA-D3-A5GU-06A-11D-A27K-08	Malignant melanoma, NOS	UV-high	0.155636	0.844364	1037	1031	6	55.1831	30.1375	BRAF	36	Stage IB	Stage I/II	No	Yes	No ulcer	III	Clark I/II/III	0.836	0.1669	0.104099	201.235	32	Alive	3808
	TCGA-D3-A8GB-06A-11D-A372-08	Malignant melanoma, NOS	UV-high	0.0452513	0.954749	1457	1457	0	4.6126	31.9298	BRAF	48	Stage IIIB	Stage III/IV	No	Yes	No ulcer	IV	Clark IV/V	0.3837	0.578865	0.309178	596.804	51	Dead	938
	TCGA-D3-A8GC-06A-11D-A372-08	Malignant melanoma, NOS	UV-high	0.0847888	0.915211	1184	1177	7	36.9116	26.2978	RAS	48	Stage IIIC	Stage III/IV	Yes	No	N/A	N/A	N/A	0.8785	0.127606	0.296482	49.2115	8	Dead	2421
	TCGA-D3-A8GD-06A-11D-A372-08	Malignant melanoma, NOS	UV-low	0.629082	0.370918	126	125	1	7.9288	28.5899	BRAF	63	Stage IIIC	Stage III/IV	No	Yes	Ulcer	IV	Clark IV/V	0.4419	0.565513	0.201947	1474.13	97	Alive	718
	TCGA-D3-A8GE-06A-11D-A372-08	Spindle cell melanoma, NOS	UV-low	1	3.48e-15	8	7	1	0.4895	30.3923	Triple wild	26	Stage IV	Stage III/IV	No	No	N/A	N/A	N/A	0.5164	0.355776	0.237018	315.076	48	Alive	804
	TCGA-D3-A8GI-06A-11D-A372-08	Malignant melanoma, NOS	UV-high	0.0205463	0.979454	6749	6744	5	22.0082	28.9485	RAS	68	Stage IA	Stage I/II	No	Yes	No ulcer	IV	Clark IV/V	0.8571	0.0955347	0.0172487	46.9414	1	Dead	1780
	TCGA-D3-A8GJ-06A-11D-A372-08	Malignant melanoma, NOS	UV-high	0.157745	0.842255	276	276	0	12.4751	28.1088	BRAF	18	Stage II	Stage I/II	No	Yes	N/A	III	Clark I/II/III	0.4833	0.46835	0.176001	2661.83	115	Alive	7342
	TCGA-D3-A8GK-06A-11D-A372-08	Malignant melanoma, NOS	UV-high	0.139795	0.860205	770	767	3	12.0921	30.8206	RAS	45	Stage IIA	Stage I/II	No	Yes	No ulcer	IV	Clark IV/V	0.9253	0.0658536	0.0595784	4.89938	0	Alive	5177
	TCGA-D3-A8GL-06A-11D-A372-08	Malignant melanoma, NOS	UV-high	0.050782	0.949218	2520	2514	6	24.2089	26.0128	RAS	43	Stage IIIB	Stage III/IV	Yes	Yes	No ulcer	IV	Clark IV/V	0.9764	0.0456767	0.0325865	2.59626	0	Dead	2711
	TCGA-D3-A8GM-06A-11D-A372-08	Malignant melanoma, NOS	UV-high	0.344049	0.655951	5137	5119	18	18.1822	29.9005	Triple wild	73	Stage IIB	Stage I/II	No	Yes	Ulcer	IV	Clark IV/V	0.7744	0.344462	0.0933008	181.114	25	Dead	3259
	TCGA-D3-A8GN-06A-11D-A372-08	Malignant melanoma, NOS	UV-high	0.106769	0.893231	340	340	0	18.669	31.9569	BRAF	27	I/II NOS	Stage I/II	Yes	No	N/A	N/A	N/A	0.6407	0.499165	0.156005	614.593	25	Alive	4897
	TCGA-D3-A8GO-06A-11D-A372-08	Malignant melanoma, NOS	UV-high	0.118221	0.881779	795	791	4	21.5451	26.4378	BRAF	N/A	I/II NOS	Stage I/II	No	Yes	N/A	III	Clark I/II/III	0.7235	0.439976	0.221005	129.456	12	N/A	N/A
	TCGA-D3-A8GP-06A-11D-A372-08	Epithelioid cell melanoma	UV-high	0.236389	0.763611	782	776	6	57.2987	26.1735	Triple wild	77	Stage III	Stage III/IV	No	Yes	N/A	IV	Clark IV/V	0.9253	0.0455955	0.0425217	54.272	3	Alive	4638
	TCGA-D3-A8GQ-06A-11D-A372-08	Malignant melanoma, NOS	UV-high	0.0358402	0.96416	1958	1955	3	26.016	30.33	RAS	66	Stage II	Stage I/II	No	Yes	N/A	III	Clark I/II/III	0.836	0.32108	0.0701786	132.344	5	Dead	884
	TCGA-D3-A8GR-06A-11D-A372-08	Malignant melanoma, NOS	UV-high	0.220922	0.779078	514	511	3	27.1823	26.915	RAS	54	Stage 0	Stage I/II	No	Yes	N/A	I	Clark I/II/III	0.779	0.170274	0.0311458	27.443	0	Dead	3943
	TCGA-D3-A8GS-06A-12D-A372-08	Malignant melanoma, NOS	UV-high	0.293945	0.706055	282	282	0	30.2863	25.0671	BRAF	52	Stage I	Stage I/II	No	Yes	N/A	III	Clark I/II/III	0.6711	0.436071	0.128713	939.66	20	Dead	3564
	TCGA-D3-A8GV-06A-11D-A372-08	Malignant melanoma, NOS	UV-high	0.124809	0.875191	558	555	3	19.6605	27.8999	BRAF	25	I/II NOS	Stage I/II	Yes	Yes	N/A	N/A	N/A	0.8985	0.0502509	0.00302155	65.6049	3	Dead	5101
	TCGA-D9-A148-06A-11D-A19A-08	Malignant melanoma, NOS	UV-high	0.264449	0.735551	350	347	3	38.8951	29.0999	BRAF	40	N/A	N/A	No	Yes	No ulcer	N/A	N/A	0.8168	0.168732	0.0351272	127.662	15	Alive	4609
	TCGA-D9-A149-06A-11D-A196-08	Malignant melanoma, NOS	UV-high	0.144477	0.855523	309	307	2	31.7847	20.991	Triple wild	65	N/A	N/A	No	Yes	No ulcer	N/A	N/A	0.7213	0.268463	0.0793898	240.438	43	Alive	1663
	TCGA-D9-A1JW-06A-11D-A19A-08	Malignant melanoma, NOS	UV-high	0.119993	0.880007	1220	1217	3	23.3096	28.9778	Triple wild	82	N/A	N/A	No	Yes	No ulcer	N/A	N/A	0.652	0.352809	0.179324	351.245	74	N/A	N/A
	TCGA-D9-A1JX-06A-11D-A19A-08	Malignant melanoma, NOS	UV-high	0.27018	0.72982	236	236	0	29.3037	26.8552	BRAF	80	N/A	N/A	No	Yes	No ulcer	III	Clark I/II/III	0.6786	0.212511	0.164153	596.932	43	Dead	216
	TCGA-D9-A1X3-06A-11D-A197-08	Malignant melanoma, NOS	UV-low	0.804867	0.195133	46	44	2	25.6073	28.1039	Triple wild	63	N/A	N/A	No	Yes	Ulcer	V	Clark IV/V	0.9451	0.0498977	0.0644839	2.92857	1	Alive	551
	TCGA-D9-A3Z1-06A-11D-A23B-08	Malignant melanoma, NOS	UV-high	0.095259	0.904741	686	684	2	5.0181	40.3016	RAS	66	Stage IIIC	Stage III/IV	No	Yes	N/A	IV	Clark IV/V	0.5976	0.541313	N/A	848.367	37	Dead	468
	TCGA-D9-A3Z3-06A-11D-A23B-08	Malignant melanoma, NOS	UV-high	0.227241	0.772759	187	186	1	47.6492	44.2615	BRAF	39	Stage IIIB	Stage III/IV	No	Yes	No ulcer	IV	Clark IV/V	0.6201	0.366695	0.256399	249.86	53	Alive	678
	TCGA-D9-A3Z4-01A-11D-A23B-08	Malignant melanoma, NOS	UV-high	0.302395	0.697605	207	205	2	38.1391	36.416	RAS	54	Stage IIIC	Stage III/IV	No	Yes	Ulcer	V	Clark IV/V	0.8105	0.178451	0.0316664	129.071	26	Dead	519
	TCGA-D9-A4Z2-01A-11D-A24R-08	Nodular melanoma	UV-low	0.977659	0.0223411	31	30	1	29.8314	26.4932	BRAF	50	Stage IIIC	Stage III/IV	No	Yes	Ulcer	IV	Clark IV/V	0.7913	0.110493	0.0290176	24.8749	4	Dead	190
	TCGA-D9-A4Z3-01A-11D-A25O-08	Nodular melanoma	UV-high	0.178853	0.821147	1094	1086	8	23.8004	18.6048	RAS	73	Stage IIIC	Stage III/IV	No	Yes	Ulcer	V	Clark IV/V	0.859	0.152531	0.0460179	83.5065	7	Alive	505
	TCGA-D9-A4Z5-01A-11D-A25O-08	Malignant melanoma, NOS	UV-low	0.916619	0.0833805	84	82	2	36.6131	20.6585	Triple wild	68	Stage IIB	Stage I/II	No	Yes	No ulcer	III	Clark I/II/III	0.9072	0.0549533	0.0917235	27.1534	1	Alive	218
	TCGA-D9-A4Z6-06A-12D-A25O-08	Malignant melanoma, NOS	UV-high	0.130827	0.869173	360	358	2	30.4599	19.1169	Triple wild	54	Stage IIIC	Stage III/IV	No	Yes	N/A	N/A	N/A	0.8806	0.206572	0.0402697	50.9098	1	Dead	561
	TCGA-D9-A6E9-06A-12D-A30X-08	Malignant melanoma, NOS	UV-high	0.29775	0.70225	240	237	3	24.3782	26.6228	BRAF	75	Stage IIIA	Stage III/IV	No	Yes	No ulcer	IV	Clark IV/V	0.4904	0.449093	N/A	2892.57	110	Alive	301
	TCGA-D9-A6EA-06A-11D-A30X-08	Malignant melanoma, NOS	UV-high	0.0837229	0.916277	888	886	2	46.0371	29.5179	RAS	70	Stage IIIC	Stage III/IV	No	Yes	No ulcer	IV	Clark IV/V	0.9387	0.0975692	0.0624022	35.5985	2	Alive	766
	TCGA-D9-A6EC-06A-11D-A30X-08	Malignant melanoma, NOS	UV-high	0.453675	0.546325	5641	5637	4	28.532	27.9491	NF	56	Stage IIIA	Stage III/IV	No	Yes	No ulcer	III	Clark I/II/III	0.9391	0.0399368	N/A	12.9925	8	Alive	2359
	TCGA-D9-A6EG-06A-12D-A32N-08	Malignant melanoma, NOS	UV-low	0.556076	0.443924	107	105	2	29.8527	38.5085	BRAF	56	Stage IIIA	Stage III/IV	No	Yes	Ulcer	IV	Clark IV/V	0.8975	0.058041	0.0150602	17.7688	1	Dead	698
	TCGA-DA-A1HV-06A-21D-A196-08	Malignant melanoma, NOS	UV-high	0.0569581	0.943042	1807	1806	1	49.9726	22.4763	RAS	75	Stage IIIB	Stage III/IV	No	No	N/A	N/A	N/A	0.6554	0.278028	0.217274	485.034	45	Alive	2329
	TCGA-DA-A1HW-06A-11D-A19A-08	Malignant melanoma, NOS	UV-high	0.0802947	0.919705	455	450	5	40.8006	29.791	BRAF	37	Stage IIIB	Stage III/IV	No	Yes	No ulcer	III	Clark I/II/III	0.6165	0.377264	0.370812	886.581	115	Dead	1096
	TCGA-DA-A1HY-06A-11D-A19A-08	Malignant melanoma, NOS	UV-high	0.0809774	0.919023	998	997	1	22.869	25.6896	BRAF	42	Stage III	Stage III/IV	No	Yes	Ulcer	IV	Clark IV/V	0.8282	0.156592	0.0112191	23.3332	1	Alive	4407
	TCGA-DA-A1I0-06A-11D-A20D-08	Malignant melanoma, NOS	UV-high	0.0705268	0.929473	696	684	12	20.5046	31.8383	BRAF	63	Stage IV	Stage III/IV	No	Yes	Ulcer	IV	Clark IV/V	0.6709	0.433944	0.0142623	64.151	38	Dead	620
	TCGA-DA-A1I1-06A-12D-A196-08	Malignant melanoma, NOS	UV-high	0.107854	0.892146	489	487	2	45.5429	27.5504	Triple wild	55	Stage III	Stage III/IV	No	No	N/A	N/A	N/A	0.6089	0.312696	0.0161092	246.578	26	Alive	6768
	TCGA-DA-A1I2-06A-21D-A19A-08	Malignant melanoma, NOS	UV-high	0.176684	0.823316	164	163	1	54.9976	20.4975	BRAF	45	Stage III	Stage III/IV	No	Yes	Ulcer	IV	Clark IV/V	0.7923	0.149508	0.0267288	87.986	22	Dead	5370
	TCGA-DA-A1I4-06A-11D-A196-08	Malignant melanoma, NOS	UV-high	0.125188	0.874812	356	355	1	31.7528	31.9574	BRAF	51	Stage IIIC	Stage III/IV	No	Yes	Ulcer	IV	Clark IV/V	0.5223	0.410016	0.0201676	78.0508	10	Dead	1093
	TCGA-DA-A1I5-06A-11D-A197-08	Malignant melanoma, NOS	UV-high	0.0533344	0.946666	540	539	1	25.2494	29.7118	BRAF	27	Stage IV	Stage III/IV	No	Yes	No ulcer	IV	Clark IV/V	0.4528	0.423134	0.0502774	329.581	29	Alive	4107
	TCGA-DA-A1I7-06A-22D-A197-08	Malignant melanoma, NOS	UV-high	0.117422	0.882578	553	550	3	49.0462	28.9193	BRAF	62	Stage IIIB	Stage III/IV	No	No	N/A	N/A	N/A	0.7466	0.211441	0.0224611	71.1407	12	Alive	2703
	TCGA-DA-A1I8-06A-11D-A197-08	Malignant melanoma, NOS	UV-high	0.219353	0.780647	236	234	2	45.7578	27.9586	BRAF	63	Stage IIC	Stage I/II	No	Yes	Ulcer	IV	Clark IV/V	0.8222	0.193452	0.0414824	24.1881	0	Dead	1640
	TCGA-DA-A1IA-06A-11D-A196-08	Malignant melanoma, NOS	UV-high	0.118817	0.881183	485	481	4	46.3016	28.5128	Triple wild	32	Stage IIIB	Stage III/IV	No	Yes	No ulcer	IV	Clark IV/V	0.9352	0.0690913	0.00538731	17.0143	3	Dead	2005
	TCGA-DA-A1IB-06A-11D-A196-08	Malignant melanoma, NOS	UV-low	1	3.48e-15	13	12	1	3.7079	28.0884	Triple wild	69	Stage IIIC	Stage III/IV	No	Yes	Ulcer	IV	Clark IV/V	0.2138	0.740368	0.263958	1063.17	236	Dead	1235
	TCGA-DA-A1IC-06A-11D-A197-08	Malignant melanoma, NOS	UV-high	0.115255	0.884745	1344	1338	6	28.8566	29.9174	NF	81	Stage IIIB	Stage III/IV	No	Yes	No ulcer	IV	Clark IV/V	0.8057	0.162792	0.0060241	76.8588	19	Dead	2071
	TCGA-DA-A3F3-06A-11D-A20D-08	Malignant melanoma, NOS	UV-high	0.173271	0.826729	396	395	1	30.7434	29.3885	RAS	52	Stage IIIB	Stage III/IV	No	No	N/A	N/A	N/A	0.7913	0.0465912	0.0578272	35.6969	13	Dead	319
	TCGA-DA-A3F5-06A-11D-A20D-08	Malignant melanoma, NOS	UV-high	0.323144	0.676856	442	439	3	39.2762	30.996	BRAF	45	Stage I	Stage I/II	No	Yes	N/A	III	Clark I/II/III	0.7913	0.363818	0.00161998	63.353	2	Dead	6873
	TCGA-DA-A3F8-06A-11D-A20D-08	Malignant melanoma, NOS	UV-high	0.0319214	0.968079	1593	1592	1	8.0389	34.5482	BRAF	39	Stage IIIB	Stage III/IV	No	Yes	No ulcer	IV	Clark IV/V	0.3529	0.549772	0.438834	2882.14	201	Alive	1319
	TCGA-DA-A95V-06A-11D-A372-08	Malignant melanoma, NOS	UV-high	0.25738	0.74262	365	358	7	54.1202	22.4887	NF	83	Stage IIC	Stage I/II	No	Yes	Ulcer	IV	Clark IV/V	0.7277	0.293138	N/A	290.236	30	Alive	2193
	TCGA-DA-A95W-06A-11D-A372-08	Malignant melanoma, NOS	UV-high	0.200334	0.799666	222	221	1	20.6765	24.7514	BRAF	52	Stage IIIB	Stage III/IV	No	No	N/A	N/A	N/A	0.8885	0.107893	N/A	183.733	20	Alive	1136
	TCGA-DA-A95X-06A-11D-A372-08	Malignant melanoma, NOS	UV-high	0.142893	0.857107	690	689	1	33.6581	23.5605	RAS	62	Stage IB	Stage I/II	No	Yes	No ulcer	IV	Clark IV/V	0.7913	0.163409	N/A	83.764	12	Alive	2249
	TCGA-DA-A95Y-06A-11D-A372-08	Malignant melanoma, NOS	UV-high	0.210137	0.789863	568	562	6	37.6382	29.8814	Triple wild	68	Stage IIC	Stage I/II	No	Yes	Ulcer	IV	Clark IV/V	0.7913	0.124394	N/A	24.2755	3	Dead	430
	TCGA-DA-A95Z-06A-11D-A372-08	Malignant melanoma, NOS	UV-high	0.132021	0.867979	2645	2635	10	39.3144	33.7588	NF	87	Stage IV	Stage III/IV	No	No	N/A	N/A	N/A	0.9084	0.0858059	N/A	86.2524	1	Alive	396
	TCGA-DA-A960-01A-11D-A372-08	Malignant melanoma, NOS	UV-high	0.0983053	0.901695	1195	1190	5	27.1746	28.0544	RAS	73	Stage IIB	Stage I/II	No	Yes	Ulcer	IV	Clark IV/V	0.792	0.0653151	N/A	13.4988	0	Alive	804
	TCGA-EB-A1NK-01A-11D-A196-08	Malignant melanoma, NOS	UV-high	0.238432	0.761568	184	182	2	17.1036	27.2636	RAS	48	Stage IIC	Stage I/II	No	Yes	Ulcer	IV	Clark IV/V	0.7466	0.285945	0.00555556	74.2275	15	Alive	1039
	TCGA-EB-A24C-01A-11D-A197-08	Malignant melanoma, NOS	UV-low	0.92363	0.07637	35	35	0	40.2166	30.6089	BRAF	56	N/A	N/A	No	Yes	Ulcer	N/A	N/A	0.8893	0.0816899	0.0339628	6.58308	3	Alive	632
	TCGA-EB-A24D-01A-11D-A197-08	Malignant melanoma, NOS	UV-high	0.120389	0.879611	734	729	5	55.3404	32.9378	BRAF	72	Stage IIIB	Stage III/IV	No	Yes	No ulcer	N/A	N/A	0.9111	0.116471	0.0830512	98.3408	13	Alive	645
	TCGA-EB-A299-01A-21D-A197-08	Nodular melanoma	UV-high	0.15333	0.84667	196	196	0	14.1721	27.6812	BRAF	63	Stage IIA	Stage I/II	No	Yes	Ulcer	III	Clark I/II/III	0.6719	0.229057	0.0959472	166.642	8	Alive	378
	TCGA-EB-A3HV-01A-11D-A21A-08	Nodular melanoma	UV-high	0.447112	0.552888	63	63	0	23.1211	44.2647	BRAF	37	Stage IIC	Stage I/II	No	Yes	Ulcer	IV	Clark IV/V	0.7466	0.116863	0.0139883	59.599	11	Alive	39
	TCGA-EB-A3XB-01A-11D-A23B-08	Malignant melanoma, NOS	UV-high	0.151598	0.848402	692	692	0	39.7316	44.5478	BRAF	63	Stage II	Stage I/II	No	Yes	N/A	IV	Clark IV/V	0.8136	0.39506	0.0212411	99.6191	11	Alive	796
	TCGA-EB-A3XC-01A-11D-A23B-08	Malignant melanoma, NOS	UV-high	0.206479	0.793521	563	558	5	49.4551	48.932	BRAF	74	Stage IIC	Stage I/II	No	Yes	Ulcer	N/A	N/A	0.7913	0.18053	0.0803487	74.2342	6	Alive	650
	TCGA-EB-A3XD-01A-22D-A23B-08	Malignant melanoma, NOS	UV-high	0.0328338	0.967166	480	479	1	2.0966	42.9812	BRAF	53	Stage IIC	Stage I/II	No	Yes	N/A	N/A	N/A	0.6126	0.452345	0.0350164	251.946	35	Alive	1160
	TCGA-EB-A3XE-01A-12D-A23B-08	Malignant melanoma, NOS	UV-low	0.805461	0.194539	24	23	1	20.5657	28.1967	BRAF	77	Stage IIA	Stage I/II	No	Yes	No ulcer	N/A	N/A	0.7913	0.253955	0.037746	142.752	12	Alive	180
	TCGA-EB-A3XF-01A-31D-A23B-08	Malignant melanoma, NOS	UV-high	0.180254	0.819746	700	554	146	34.4213	28.2661	BRAF	57	Stage IIC	Stage I/II	No	Yes	Ulcer	N/A	N/A	0.7905	0.2432	0.0436034	88.1692	3	Alive	278
	TCGA-EB-A3Y6-01A-21D-A23B-08	Malignant melanoma, NOS	UV-high	0.138208	0.861792	854	846	8	27.5973	43.6518	BRAF	56	Stage IIC	Stage I/II	No	Yes	Ulcer	N/A	N/A	0.7466	0.282147	0.0453298	107.15	14	Alive	126
	TCGA-EB-A3Y7-01A-11D-A23B-08	Malignant melanoma, NOS	UV-high	0.131055	0.868945	1499	1493	6	19.7257	37.1106	NF	86	Stage IIIB	Stage III/IV	No	Yes	No ulcer	N/A	N/A	0.6573	0.383006	0.0204686	11.5958	2	Dead	326
	TCGA-EB-A41A-01A-11D-A24R-08	Spindle cell melanoma, NOS	UV-high	0.0511508	0.948849	2577	2576	1	15.9038	29.8514	NF	90	Stage IIC	Stage I/II	No	Yes	Ulcer	N/A	N/A	0.9254	0.085965	0.09461	32.5868	5	N/A	N/A
	TCGA-EB-A41B-01A-11D-A24R-08	Nodular melanoma	UV-high	0.0519168	0.948083	562	558	4	26.3201	25.8391	RAS	76	Stage IIC	Stage I/II	No	Yes	Ulcer	V	Clark IV/V	0.9432	0.106486	0.00133097	105.316	17	Alive	291
	TCGA-EB-A42Y-01A-12D-A24R-08	Malignant melanoma, NOS	UV-low	0.830469	0.169531	84	81	3	20.6162	28.3516	Triple wild	73	Stage IIC	Stage I/II	No	Yes	Ulcer	N/A	N/A	0.8398	0.106005	0.0439234	51.6523	5	Dead	721
	TCGA-EB-A42Z-01A-12D-A24R-08	Malignant melanoma, NOS	UV-high	0.347273	0.652727	151	150	1	25.0571	35.7145	BRAF	49	Stage IIIC	Stage III/IV	No	Yes	Ulcer	N/A	N/A	0.836	0.105112	0.0225693	62.8772	8	Alive	441
	TCGA-EB-A430-01A-11D-A24R-08	Nodular melanoma	UV-high	0.194166	0.805834	532	529	3	26.3319	30.7821	BRAF	83	Stage IIC	Stage I/II	No	Yes	Ulcer	IV	Clark IV/V	0.7913	0.31394	0.00432086	186.489	19	N/A	N/A
	TCGA-EB-A431-01A-11D-A25O-08	Nodular melanoma	UV-high	0.0534611	0.946539	2362	2356	6	46.5393	23.8148	BRAF	34	Stage IIC	Stage I/II	No	Yes	Ulcer	III	Clark I/II/III	0.9253	0.293611	0.0983738	29.9342	4	Alive	568
	TCGA-EB-A44N-01A-11D-A25O-08	Nodular melanoma	UV-high	0.163366	0.836634	216	216	0	6.1408	17.3705	BRAF	59	Stage IIC	Stage I/II	No	Yes	Ulcer	III	Clark I/II/III	0.7405	0.433701	0.066653	128.946	13	Dead	205
	TCGA-EB-A44O-01A-11D-A25O-08	Malignant melanoma, NOS	UV-high	0.124915	0.875085	689	686	3	27.3365	18.4357	RAS	69	Stage IIB	Stage I/II	No	Yes	No ulcer	N/A	N/A	0.7519	0.143225	0.0459468	37.9839	5	Alive	81
	TCGA-EB-A44P-01A-11D-A25O-08	Malignant melanoma, NOS	UV-high	0.114049	0.885951	474	474	0	9.7024	19.8615	BRAF	58	Stage IIC	Stage I/II	No	Yes	No ulcer	N/A	N/A	0.7913	0.211486	0.0210794	96.4108	5	Alive	741
	TCGA-EB-A44Q-06A-11D-A25O-08	Malignant melanoma, NOS	UV-low	0.846886	0.153114	55	54	1	21.6637	20.9188	RAS	51	Stage IIIC	Stage III/IV	No	Yes	Ulcer	N/A	N/A	0.6256	0.336202	N/A	536.999	58	Alive	422
	TCGA-EB-A44R-06A-41D-A25O-08	Malignant melanoma, NOS	UV-low	0.952486	0.047514	71	70	1	23.7764	20.0618	RAS	52	Stage IIIB	Stage III/IV	No	Yes	N/A	N/A	N/A	0.7744	0.264026	0.0553005	415.722	33	Dead	315
	TCGA-EB-A4IQ-01A-12D-A25O-08	Malignant melanoma, NOS	UV-low	0.825705	0.174295	20	18	2	21.5394	17.6761	Triple wild	42	Stage IIIB	Stage III/IV	No	Yes	Ulcer	N/A	N/A	0.836	0.242185	0.00178128	20.6076	2	Dead	636
	TCGA-EB-A4IS-01A-21D-A25O-08	Malignant melanoma, NOS	UV-high	0.144186	0.855814	778	776	2	12.1446	22.3043	BRAF	77	Stage IIB	Stage I/II	No	Yes	Ulcer	N/A	N/A	0.5158	0.439669	0.0893336	459.93	54	Alive	774
	TCGA-EB-A4OY-01A-11D-A25O-08	Malignant melanoma, NOS	UV-low	0.953691	0.0463092	66	65	1	60.3883	21.9785	Triple wild	65	Stage IIIB	Stage III/IV	No	Yes	N/A	V	Clark IV/V	0.7913	0.26521	0.0028735	197.034	10	Alive	977
	TCGA-EB-A4OZ-01A-12D-A25O-08	Malignant melanoma, NOS	UV-low	1	3.48e-15	16	16	0	0	12.5493	Triple wild	41	Stage IIIC	Stage III/IV	No	Yes	No ulcer	V	Clark IV/V	0.5537	0.524242	0.00453699	894.385	11	Alive	620
	TCGA-EB-A4P0-01A-41D-A25O-08	Amelanotic melanoma	UV-high	0.247592	0.752408	263	263	0	35.2779	21.8993	BRAF	82	Stage IIC	Stage I/II	No	Yes	Ulcer	IV	Clark IV/V	0.7466	0.113803	0.00417169	88.2703	6	Dead	326
	TCGA-EB-A4XL-01A-11D-A27K-08	Nodular melanoma	UV-high	0.0936828	0.906317	651	649	2	19.836	26.9912	Triple wild	56	Stage IIC	Stage I/II	No	Yes	Ulcer	IV	Clark IV/V	0.7705	0.157476	0.0736623	144.214	15	Alive	777
	TCGA-EB-A51B-01A-11D-A27K-08	Malignant melanoma, NOS	UV-high	0.145599	0.854401	556	554	2	13.3461	29.7016	Triple wild	53	Stage IIC	Stage I/II	No	Yes	Ulcer	III	Clark I/II/III	0.8717	0.17089	0.00413863	70.8597	1	Alive	931
	TCGA-EB-A550-01A-61D-A27K-08	Malignant melanoma, NOS	UV-high	0.237068	0.762932	208	206	2	13.6437	36.3858	BRAF	75	Stage IIC	Stage I/II	No	Yes	Ulcer	IV	Clark IV/V	0.7466	0.310338	0.0075103	40.0076	6	Dead	264
	TCGA-EB-A551-01A-21D-A27K-08	Amelanotic melanoma	UV-high	0.14984	0.85016	466	463	3	25.6667	24.3098	RAS	78	Stage IIIC	Stage III/IV	No	Yes	Ulcer	V	Clark IV/V	0.5706	0.434078	0.0237654	990.281	38	Alive	590
	TCGA-EB-A553-01A-12D-A27K-08	Malignant melanoma, NOS	UV-high	0.430443	0.569557	439	437	2	19.7712	33.9805	BRAF	62	Stage IIC	Stage I/II	No	Yes	Ulcer	N/A	N/A	0.7732	0.262798	0.0203615	136.035	1	Alive	226
	TCGA-EB-A57M-01A-51D-A30X-08	Malignant melanoma, NOS	UV-low	0.947942	0.0520576	49	45	4	32.0495	25.3288	Triple wild	56	Stage IIIB	Stage III/IV	No	Yes	Ulcer	N/A	N/A	0.7056	0.200827	0.00997353	107.726	14	Dead	472
	TCGA-EB-A5FP-01A-11D-A27K-08	Malignant melanoma, NOS	UV-high	0.0665594	0.933441	576	574	2	39.7965	34.0212	BRAF	65	Stage IV	Stage III/IV	No	Yes	Ulcer	N/A	N/A	0.836	0.0919957	0.0253762	14.6755	2	Dead	454
	TCGA-EB-A5KH-06A-11D-A27K-08	Malignant melanoma, NOS	UV-low	0.883084	0.116916	49	48	1	26.2963	21.6602	Triple wild	55	Stage III	Stage III/IV	No	Yes	N/A	N/A	N/A	0.8467	0.0666063	0.034297	17.0134	7	Dead	619
	TCGA-EB-A5SE-01A-11D-A30X-08	Nodular melanoma	UV-high	0.119396	0.880604	393	391	2	21.765	27.5743	BRAF	73	Stage IIB	Stage I/II	No	Yes	Ulcer	IV	Clark IV/V	0.8806	0.0802026	0.0585565	62.1465	3	Dead	401
	TCGA-EB-A5SF-01A-11D-A30X-08	Nodular melanoma	UV-low	0.702797	0.297203	36	35	1	39.346	27.5463	Triple wild	78	Stage IIC	Stage I/II	No	Yes	Ulcer	V	Clark IV/V	0.8304	0.157804	0.0259049	6.2329	1	Dead	369
	TCGA-EB-A5SG-06A-11D-A30X-08	Malignant melanoma, NOS	UV-high	0.106937	0.893063	330	328	2	2.1768	28.7548	RAS	57	N/A	N/A	No	Yes	No ulcer	N/A	N/A	0.2416	0.691773	0.258514	2963.73	131	Alive	2076
	TCGA-EB-A5SH-06A-11D-A30X-08	Malignant melanoma, NOS	UV-low	0.931468	0.0685319	112	109	3	38.9037	28.3803	Triple wild	60	Stage III	Stage III/IV	No	Yes	Ulcer	V	Clark IV/V	0.8454	0.173543	0.160085	57.4427	24	Alive	1643
	TCGA-EB-A5UL-06A-11D-A30X-08	Malignant melanoma, NOS	UV-high	0.255979	0.744021	612	607	5	27.7768	31.9265	RAS	71	Stage III	Stage III/IV	No	Yes	N/A	N/A	N/A	0.7915	0.425998	0.194573	400.424	40	Alive	891
	TCGA-EB-A5UM-01A-11D-A30X-08	Malignant melanoma, NOS	UV-high	0.107876	0.892124	760	759	1	16.7853	27.9114	RAS	48	Stage IIC	Stage I/II	No	Yes	Ulcer	N/A	N/A	0.7786	0.235292	0.0646886	303.724	21	Alive	779
	TCGA-EB-A5UN-06A-11D-A30X-08	Malignant melanoma, NOS	UV-high	0.106964	0.893036	984	982	2	20.4881	30.9827	BRAF	49	Stage IIC	Stage I/II	No	Yes	Ulcer	IV	Clark IV/V	0.7466	0.479895	0.0734813	93.3689	1	Alive	1792
	TCGA-EB-A5VU-01A-21D-A32N-08	Malignant melanoma, NOS	UV-low	0.898996	0.101004	47	47	0	34.132	50.1445	RAS	56	Stage IIIB	Stage III/IV	No	Yes	Ulcer	N/A	N/A	0.8717	0.132323	0.0065129	24.7088	1	Dead	321
	TCGA-EB-A6L9-06A-11D-A32N-08	Malignant melanoma, NOS	UV-low	0.928799	0.0712008	35	30	5	1.4397	44.0628	Triple wild	55	Stage IIIC	Stage III/IV	No	Yes	Ulcer	N/A	N/A	0.4387	0.687563	0.049869	444.739	184	Alive	1109
	TCGA-EB-A6QY-01A-12D-A32N-08	Malignant melanoma, NOS	UV-high	0.0994925	0.900507	893	891	2	38.8403	51.0374	BRAF	71	Stage IIC	Stage I/II	No	Yes	Ulcer	N/A	N/A	0.7913	0.289884	0.0283519	36.4767	0	Alive	382
	TCGA-EB-A6QZ-01A-12D-A32N-08	Malignant melanoma, NOS	UV-high	0.228105	0.771895	381	377	4	31.2062	41.4459	BRAF	76	Stage IIA	Stage I/II	No	Yes	No ulcer	N/A	N/A	0.7913	0.0911689	0.00956029	17.7586	0	Dead	352
	TCGA-EB-A6R0-01A-12D-A32N-08	Malignant melanoma, NOS	UV-high	0.100843	0.899157	516	514	2	26.3583	46.2882	BRAF	58	Stage IIC	Stage I/II	No	Yes	Ulcer	IV	Clark IV/V	0.7816	0.252825	0.163599	495.46	15	Dead	608
	TCGA-EB-A82B-01A-11D-A34U-08	Malignant melanoma, NOS	UV-low	0.912204	0.0877962	68	63	5	32.5573	33.0838	NF	58	Stage III	Stage III/IV	No	Yes	Ulcer	V	Clark IV/V	0.6482	0.328243	0.0328298	266.559	13	Alive	390
	TCGA-EB-A82C-01A-11D-A34U-08	Malignant melanoma, NOS	UV-low	0.70113	0.29887	46	45	1	58.7411	31.0391	Triple wild	70	Stage IIC	Stage I/II	No	Yes	Ulcer	V	Clark IV/V	0.9432	0.0871021	0.0147137	13.7118	2	Alive	17
	TCGA-EB-A85I-01A-11D-A34U-08	Malignant melanoma, NOS	UV-high	0.268755	0.731245	303	301	2	16.817	28.3626	BRAF	66	Stage IIC	Stage I/II	No	Yes	Ulcer	N/A	N/A	0.7485	0.409644	0.0306536	535.449	21	Alive	362
	TCGA-EB-A85J-01A-12D-A34U-08	Malignant melanoma, NOS	UV-high	0.0529389	0.947061	545	543	2	22.185	30.5231	RAS	66	Stage IIB	Stage I/II	No	Yes	No ulcer	N/A	N/A	0.7002	0.380686	0.00883138	819.335	44	Alive	360
	TCGA-EB-A97M-01A-11D-A38G-08	Malignant melanoma, NOS	UV-high	0.166079	0.833921	423	423	0	30.7657	31.1514	Triple wild	66	Stage IIC	Stage I/II	No	Yes	Ulcer	IV	Clark IV/V	0.7913	0.120848	0.00981939	171.808	20	Alive	414
	TCGA-EE-A17X-06A-11D-A197-08	Malignant melanoma, NOS	UV-high	0.0961462	0.903854	1062	1060	2	8.7743	25.3867	RAS	54	Stage IA	Stage I/II	No	Yes	No ulcer	III	Clark I/II/III	0.836	0.113273	0.0121257	42.586	6	Dead	907
	TCGA-EE-A17Y-06A-11D-A196-08	Malignant melanoma, NOS	UV-high	0.189238	0.810762	225	223	2	42.6352	33.4402	BRAF	69	Stage IIIB	Stage III/IV	No	Yes	Ulcer	IV	Clark IV/V	0.836	0.33946	0.0114083	25.595	2	Dead	828
	TCGA-EE-A17Z-06A-11D-A196-08	Malignant melanoma, NOS	UV-low	1	3.48e-15	34	30	4	21.1627	26.2889	Triple wild	57	Stage IIB	Stage I/II	No	Yes	No ulcer	V	Clark IV/V	0.9253	0.0654493	0.0300744	6.38362	3	Dead	263
	TCGA-EE-A180-06A-11D-A21A-08	Malignant melanoma, NOS	UV-high	0.190873	0.809127	732	728	4	60.8955	54.7555	NF	69	Stage III	Stage III/IV	No	Yes	No ulcer	IV	Clark IV/V	0.8806	0.0529721	0.00751088	40.3293	4	Dead	2889
	TCGA-EE-A181-06A-11D-A196-08	Malignant melanoma, NOS	UV-high	0.0619973	0.938003	3207	3202	5	35.2272	31.3259	NF	82	Stage II	Stage I/II	No	Yes	N/A	IV	Clark IV/V	0.6788	0.348791	0.205352	414.618	54	Dead	1026
	TCGA-EE-A182-06A-11D-A196-08	Malignant melanoma, NOS	UV-high	0.0853943	0.914606	1952	1945	7	18.0192	29.065	NF	84	Stage IIIC	Stage III/IV	No	Yes	Ulcer	V	Clark IV/V	0.6689	0.309578	0.00727946	220.166	8	Dead	447
	TCGA-EE-A183-06A-11D-A196-08	Malignant melanoma, NOS	UV-high	0.0944009	0.905599	847	840	7	15.3206	25.2589	Triple wild	48	Stage 0	Stage I/II	No	Yes	N/A	I	Clark I/II/III	0.5834	0.486866	0.0211955	216.107	90	Dead	818
	TCGA-EE-A184-06A-11D-A196-08	Malignant melanoma, NOS	UV-low	0.970284	0.0297158	345	344	1	29.3727	28.4357	Triple wild	72	Stage IB	Stage I/II	No	Yes	No ulcer	IV	Clark IV/V	0.8125	0.166648	0.0287511	305.307	27	Dead	2073
	TCGA-EE-A185-06A-11D-A196-08	Malignant melanoma, NOS	UV-high	0.176697	0.823303	265	264	1	27.3045	21.1632	RAS	55	Stage IIIC	Stage III/IV	No	Yes	Ulcer	IV	Clark IV/V	0.9253	0.0669192	0.0173483	2.97527	0	Dead	151
	TCGA-EE-A20B-06A-11D-A196-08	Malignant melanoma, NOS	UV-high	0.257832	0.742168	240	239	1	20.8488	28.4276	BRAF	66	Stage II	Stage I/II	No	Yes	N/A	III	Clark I/II/III	0.691	0.257309	0.0141508	309.53	14	Alive	4070
	TCGA-EE-A20C-06A-11D-A196-08	Malignant melanoma, NOS	UV-high	0.0974925	0.902507	2790	2776	14	27.831	22.5343	NF	59	Stage 0	Stage I/II	No	Yes	N/A	I	Clark I/II/III	0.9253	0.0515715	0.00017217	5.25644	1	Dead	4601
	TCGA-EE-A20F-06A-21D-A196-08	Malignant melanoma, NOS	UV-high	0.108376	0.891624	595	590	5	29.8551	26.5493	Triple wild	53	Stage I	Stage I/II	No	Yes	N/A	N/A	N/A	0.7416	0.317466	0.157877	296.901	31	Alive	2785
	TCGA-EE-A20H-06A-11D-A197-08	Malignant melanoma, NOS	UV-high	0.192515	0.807485	772	768	4	51.3396	34.5998	BRAF	56	Stage I	Stage I/II	No	Yes	N/A	III	Clark I/II/III	0.9253	0.0626443	0.0203947	31.8336	5	Dead	5118
	TCGA-EE-A20I-06A-11D-A196-08	Malignant melanoma, NOS	UV-low	0.990732	0.00926783	25	20	5	45.3803	19.816	Triple wild	79	Stage IV	Stage III/IV	No	Yes	Ulcer	N/A	N/A	0.7623	0.237966	0.0163112	109.824	22	Dead	412
	TCGA-EE-A29A-06A-12D-A196-08	Malignant melanoma, NOS	UV-high	0.144567	0.855433	349	347	2	21.9285	28.8104	BRAF	68	Stage IIIA	Stage III/IV	No	Yes	No ulcer	IV	Clark IV/V	0.8786	0.0658564	0.00870617	14.2244	5	Dead	1927
	TCGA-EE-A29B-06A-11D-A197-08	Malignant melanoma, NOS	UV-high	0.0952189	0.904781	726	724	2	17.2247	20.7519	RAS	67	Stage IIB	Stage I/II	No	Yes	Ulcer	III	Clark I/II/III	0.8806	0.0491101	0.00403598	64.7831	4	Dead	2588
	TCGA-EE-A29C-06A-21D-A197-08	Malignant melanoma, NOS	UV-high	0.0916644	0.908336	559	559	0	43.3622	29.2921	BRAF	20	Stage IB	Stage I/II	No	Yes	No ulcer	IV	Clark IV/V	0.651	0.30679	0.0777787	74.0079	8	Dead	2402
	TCGA-EE-A29D-06A-11D-A197-08	Malignant melanoma, NOS	UV-high	0.0546536	0.945346	4975	4969	6	49.9018	27.0551	Triple wild	87	Stage IIIC	Stage III/IV	No	Yes	Ulcer	IV	Clark IV/V	0.8806	0.0671469	9.2e-05	17.8244	2	Dead	425
	TCGA-EE-A29E-06A-11D-A197-08	Malignant melanoma, NOS	UV-high	0.0167254	0.983275	4337	4332	5	22.4501	27.8432	BRAF	54	Stage IIIB	Stage III/IV	No	Yes	No ulcer	IV	Clark IV/V	0.8806	0.171342	0.138977	7.74325	2	Alive	1940
	TCGA-EE-A29G-06A-12D-A196-08	Malignant melanoma, NOS	UV-high	0.183629	0.816371	447	445	2	7.5976	36.0296	RAS	53	Stage IIIA	Stage III/IV	No	Yes	No ulcer	V	Clark IV/V	0.7467	0.235888	0.00623813	114.371	15	Dead	2192
	TCGA-EE-A29H-06A-12D-A197-08	Malignant melanoma, NOS	UV-high	0.138728	0.861272	398	395	3	33.7486	25.2986	BRAF	59	Stage IA	Stage I/II	No	Yes	No ulcer	II	Clark I/II/III	0.7913	0.199932	0.0671345	87.687	10	Alive	1966
	TCGA-EE-A29L-06A-12D-A196-08	Malignant melanoma, NOS	UV-high	0.0407604	0.95924	2541	2534	7	36.3119	32.2923	RAS	78	Stage IIIC	Stage III/IV	No	Yes	Ulcer	V	Clark IV/V	0.8806	0.0536476	0.0137524	3.47664	1	Dead	79
	TCGA-EE-A29M-06A-11D-A196-08	Malignant melanoma, NOS	UV-high	0.0284042	0.971596	3161	3158	3	36.3016	50.0715	BRAF	33	Stage IB	Stage I/II	No	Yes	No ulcer	III	Clark I/II/III	0.81	0.436416	0.0687868	440.182	29	Alive	1729
	TCGA-EE-A29N-06A-12D-A197-08	Malignant melanoma, NOS	UV-high	0.16015	0.83985	808	804	4	13.0401	29.9986	NF	78	I/II NOS	Stage I/II	No	Yes	N/A	N/A	N/A	0.6174	0.497847	0.0475188	286.18	99	Dead	566
	TCGA-EE-A29P-06A-11D-A197-08	Malignant melanoma, NOS	UV-high	0.12265	0.87735	404	402	2	39.5702	19.7352	BRAF	73	Stage IIC	Stage I/II	No	Yes	Ulcer	IV	Clark IV/V	0.5956	0.364801	0.0762919	1258.72	114	Alive	1716
	TCGA-EE-A29Q-06A-11D-A197-08	Malignant melanoma, NOS	UV-high	0.133496	0.866504	382	381	1	33.1502	30.7652	RAS	70	Stage IIB	Stage I/II	No	Yes	Ulcer	IV	Clark IV/V	0.836	0.146468	0.0363217	22.9818	0	Dead	2030
	TCGA-EE-A29R-06A-11D-A197-08	Malignant melanoma, NOS	UV-high	0.0598641	0.940136	902	900	2	44.4835	27.5408	RAS	48	Stage IIIC	Stage III/IV	No	Yes	Ulcer	V	Clark IV/V	0.8239	0.0625754	0.0339883	21.2904	6	Alive	440
	TCGA-EE-A29S-06A-11D-A197-08	Malignant melanoma, NOS	UV-high	0.0952616	0.904738	1375	1371	4	24.1969	34.0136	RAS	79	Stage IIA	Stage I/II	No	Yes	No ulcer	IV	Clark IV/V	0.7291	0.277171	0.0154412	152.431	44	Dead	1864
	TCGA-EE-A29T-06A-11D-A197-08	Malignant melanoma, NOS	UV-high	0.405735	0.594265	511	501	10	42.5545	41.2437	BRAF	51	N/A	N/A	No	Yes	N/A	N/A	N/A	0.6228	0.397431	N/A	331.965	41	Alive	11252
	TCGA-EE-A29V-06A-12D-A197-08	Malignant melanoma, NOS	UV-high	0.0924129	0.907587	1352	1348	4	29.7884	20.5585	RAS	85	Stage IIIC	Stage III/IV	No	Yes	Ulcer	IV	Clark IV/V	0.8985	0.277988	0.0205187	9.81476	2	Dead	787
	TCGA-EE-A29W-06A-11D-A196-08	Malignant melanoma, NOS	UV-high	0.362009	0.637991	91	91	0	35.1608	20.2551	BRAF	42	Stage 0	Stage I/II	No	Yes	N/A	I	Clark I/II/III	0.836	0.0723429	0.00804726	52.7748	3	Alive	5932
	TCGA-EE-A29X-06A-11D-A196-08	Malignant melanoma, NOS	UV-high	0.131204	0.868796	180	180	0	45.3371	32.2422	RAS	58	Stage IB	Stage I/II	No	Yes	No ulcer	IV	Clark IV/V	0.6642	0.297033	0.0710448	350.643	38	Dead	545
	TCGA-EE-A2A0-06A-11D-A196-08	Malignant melanoma, NOS	UV-high	0.137756	0.862244	515	512	3	18.0101	30.4537	Triple wild	77	Stage IIA	Stage I/II	No	Yes	No ulcer	IV	Clark IV/V	0.5329	0.455618	0.0224484	293.226	40	Dead	1424
	TCGA-EE-A2A1-06A-11D-A197-08	Malignant melanoma, NOS	UV-high	0.0675969	0.932403	527	526	1	10.3917	28.5484	RAS	46	Stage IB	Stage I/II	No	Yes	No ulcer	IV	Clark IV/V	0.4222	0.537021	0.0613672	380.675	141	Alive	3527
	TCGA-EE-A2A2-06A-11D-A196-08	Malignant melanoma, NOS	UV-high	0.119948	0.880052	2022	1973	49	55.1875	#N/A	RAS	71	Stage IIIC	Stage III/IV	No	Yes	Ulcer	IV	Clark IV/V	0.8306	0.203353	0.227913	114.524	42	Alive	1814
	TCGA-EE-A2A5-06A-11D-A197-08	Malignant melanoma, NOS	UV-high	0.118735	0.881265	429	425	4	47.4325	20.1854	RAS	43	Stage IB	Stage I/II	No	Yes	No ulcer	IV	Clark IV/V	0.8531	0.116566	0.00978953	41.3711	4	Dead	1195
	TCGA-EE-A2A6-06A-11D-A197-08	Malignant melanoma, NOS	UV-high	0.0368332	0.963167	401	400	1	33.0052	27.9175	BRAF	43	Stage IA	Stage I/II	No	Yes	No ulcer	II	Clark I/II/III	0.6126	0.386222	0.11025	640.363	66	Alive	2620
	TCGA-EE-A2GB-06A-11D-A197-08	Malignant melanoma, NOS	UV-high	0.0542448	0.945755	869	866	3	34.7434	29.2683	BRAF	51	Stage IIIB	Stage III/IV	No	Yes	Ulcer	III	Clark I/II/III	0.7019	0.123411	0.015229	49.4534	8	Alive	1803
	TCGA-EE-A2GC-06A-11D-A197-08	Malignant melanoma, NOS	UV-high	0.0467418	0.953258	3115	3106	9	17.3416	28.9138	NF	82	Stage IIB	Stage I/II	No	Yes	Ulcer	III	Clark I/II/III	0.6948	0.263637	N/A	397.611	16	Alive	2051
	TCGA-EE-A2GD-06A-11D-A196-08	Malignant melanoma, NOS	UV-high	0.10523	0.89477	690	688	2	14.987	20.1892	RAS	58	Stage IIB	Stage I/II	No	Yes	Ulcer	IV	Clark IV/V	0.5537	0.424687	0.0244334	59.0412	24	Dead	10346
	TCGA-EE-A2GE-06A-11D-A196-08	Amelanotic melanoma	UV-high	0.102273	0.897727	304	303	1	11.4708	19.7146	BRAF	44	Stage I	Stage I/II	No	Yes	No ulcer	III	Clark I/II/III	0.4027	0.511505	N/A	987.577	99	Alive	5286
	TCGA-EE-A2GH-06A-11D-A196-08	Malignant melanoma, NOS	UV-high	0.0890063	0.910994	406	404	2	8.2712	31.6373	BRAF	34	Stage I	Stage I/II	No	Yes	N/A	III	Clark I/II/III	0.3148	0.553862	0.263852	1865.32	81	Alive	6699
	TCGA-EE-A2GI-06A-11D-A196-08	Malignant melanoma, NOS	UV-high	0.0649632	0.935037	1986	1983	3	33.5484	28.2971	NF	39	Stage IA	Stage I/II	No	Yes	No ulcer	III	Clark I/II/III	0.7065	0.336273	0.134836	545.195	85	Alive	1482
	TCGA-EE-A2GJ-06A-11D-A196-08	Malignant melanoma, NOS	UV-high	0.108277	0.891723	1530	1528	2	28.5287	31.5926	RAS	83	Stage IA	Stage I/II	No	Yes	No ulcer	II	Clark I/II/III	0.7012	0.320464	0.114369	267.02	28	Dead	2270
	TCGA-EE-A2GL-06A-11D-A196-08	Malignant melanoma, NOS	UV-high	0.0983387	0.901661	490	486	4	26.1734	26.5519	RAS	40	Stage IIA	Stage I/II	No	Yes	No ulcer	IV	Clark IV/V	0.5545	0.580187	N/A	223.218	151	Alive	2423
	TCGA-EE-A2GM-06B-11D-A196-08	Malignant melanoma, NOS	UV-high	0.0709216	0.929078	957	954	3	49.8854	29.1495	RAS	70	Stage IIC	Stage I/II	No	Yes	Ulcer	IV	Clark IV/V	0.8806	0.109826	0.0104035	78.5174	7	Alive	2296
	TCGA-EE-A2GN-06A-11D-A196-08	Malignant melanoma, NOS	UV-high	0.115087	0.884913	534	528	6	40.9678	27.9187	RAS	67	Stage IIA	Stage I/II	Yes	Yes	Ulcer	IV	Clark IV/V	0.7466	0.123267	0.00411931	35.4906	3	Dead	3106
	TCGA-EE-A2GO-06A-11D-A196-08	Amelanotic melanoma	UV-high	0.0766457	0.923354	2612	2608	4	47.1474	30.2987	RAS	66	Stage II	Stage I/II	No	Yes	No ulcer	IV	Clark IV/V	0.9131	0.0451041	0.00834622	36.4137	3	Alive	3857
	TCGA-EE-A2GP-06A-11D-A197-08	Malignant melanoma, NOS	UV-high	0.0776523	0.922348	867	864	3	46.4609	31.7401	RAS	80	Stage IIIB	Stage III/IV	No	Yes	Ulcer	IV	Clark IV/V	0.6928	0.26172	0.0231871	65.2572	15	Dead	423
	TCGA-EE-A2GR-06A-11D-A197-08	Malignant melanoma, NOS	UV-high	0.0853881	0.914612	2076	2068	8	29.6242	24.6672	NF	78	Stage II	Stage I/II	No	Yes	N/A	IV	Clark IV/V	0.9573	0.0216083	0.0131234	6.19627	1	Dead	1301
	TCGA-EE-A2GS-06A-12D-A197-08	Amelanotic melanoma	UV-high	0.101314	0.898686	456	454	2	23.1108	28.1785	BRAF	28	Stage IB	Stage I/II	No	Yes	No ulcer	IV	Clark IV/V	0.7838	0.0987664	0.0089807	99.8269	16	Dead	2470
	TCGA-EE-A2GT-06A-12D-A197-08	Malignant melanoma, NOS	UV-high	0.248227	0.751773	410	406	4	13.0512	27.2467	BRAF	77	Stage IIA	Stage I/II	No	Yes	No ulcer	IV	Clark IV/V	0.5746	0.518535	0.30813	172.948	144	Alive	1365
	TCGA-EE-A2GU-06A-11D-A196-08	Malignant melanoma, NOS	UV-high	0.0823024	0.917698	814	814	0	31.5116	30.3418	RAS	65	Stage IA	Stage I/II	No	Yes	No ulcer	II	Clark I/II/III	0.7631	0.345931	0.143057	778.011	69	Alive	2884
	TCGA-EE-A2M5-06A-12D-A197-08	Malignant melanoma, NOS	UV-high	0.078352	0.921648	2561	2555	6	6.2192	28.7774	BRAF	49	Stage I	Stage I/II	No	Yes	No ulcer	III	Clark I/II/III	0.7616	0.396041	0.0347281	422.691	20	Dead	659
	TCGA-EE-A2M6-06A-12D-A197-08	Malignant melanoma, NOS	UV-high	0.156435	0.843565	708	701	7	48.9332	22.4228	BRAF	61	Stage I	Stage I/II	No	Yes	No ulcer	II	Clark I/II/III	0.7899	0.0887546	0.198916	91.9495	5	Alive	3932
	TCGA-EE-A2M7-06A-11D-A197-08	Malignant melanoma, NOS	UV-low	0.668814	0.331186	80	79	1	23.0566	32.0837	BRAF	66	Stage II	Stage I/II	No	Yes	N/A	III	Clark I/II/III	0.7229	0.364409	0.0414744	92.6789	42	Dead	877
	TCGA-EE-A2M8-06A-12D-A196-08	Malignant melanoma, NOS	UV-high	0.0779666	0.922033	137	136	1	2.5304	18.7187	BRAF	54	Stage III	Stage III/IV	No	Yes	No ulcer	IV	Clark IV/V	0.265	0.620439	0.103872	1960.36	348	Dead	601
	TCGA-EE-A2MC-06A-12D-A197-08	Malignant melanoma, NOS	UV-high	0.126554	0.873446	1007	1004	3	5.7363	27.7293	RAS	73	Stage I	Stage I/II	No	Yes	No ulcer	III	Clark I/II/III	0.4217	0.547068	0.136401	1086.17	49	Dead	1871
	TCGA-EE-A2MD-06A-11D-A197-08	Malignant melanoma, NOS	UV-high	0.0354761	0.964524	2137	2134	3	26.0922	30.044	RAS	52	Stage II	Stage I/II	No	Yes	Ulcer	III	Clark I/II/III	0.8366	0.348259	0.030592	96.755	22	Dead	1438
	TCGA-EE-A2ME-06A-11D-A197-08	Malignant melanoma, NOS	UV-high	0.145278	0.854722	44	44	0	2.3156	28.8626	BRAF	51	Stage I	Stage I/II	No	Yes	No ulcer	III	Clark I/II/III	0.202	0.796452	0.103135	1152.77	193	Dead	3141
	TCGA-EE-A2MF-06A-11D-A21A-08	Malignant melanoma, NOS	UV-high	0.149722	0.850278	1003	1001	2	24.2137	53.1008	RAS	39	Stage I	Stage I/II	No	Yes	N/A	IV	Clark IV/V	0.8497	0.112533	0.0810825	131.801	17	Dead	8174
	TCGA-EE-A2MG-06A-11D-A197-08	Malignant melanoma, NOS	UV-high	0.179378	0.820622	254	251	3	0.6745	28.1403	BRAF	23	Stage I	Stage I/II	No	Yes	N/A	III	Clark I/II/III	0.3478	0.600483	0.168772	311.747	178	Dead	3139
	TCGA-EE-A2MH-06A-11D-A197-08	Malignant melanoma, NOS	UV-high	0.148301	0.851699	185	185	0	23.4945	32.1617	Triple wild	66	Stage III	Stage III/IV	No	Yes	No ulcer	V	Clark IV/V	0.6436	0.498646	0.363928	323.434	44	Dead	516
	TCGA-EE-A2MI-06A-11D-A197-08	Malignant melanoma, NOS	UV-high	0.0548547	0.945145	1444	1440	4	13.6222	20.4242	NF	43	Stage IIB	Stage I/II	No	Yes	N/A	II	Clark I/II/III	0.6082	0.327936	0.0326323	156.779	34	Dead	6225
	TCGA-EE-A2MJ-06A-11D-A197-08	Malignant melanoma, NOS	UV-high	0.0190462	0.980954	2665	2660	5	3.7681	22.2644	NF	60	Stage III	Stage III/IV	No	Yes	No ulcer	V	Clark IV/V	0.4888	0.526349	0.0944032	926.779	103	Dead	2927
	TCGA-EE-A2MK-06A-11D-A196-08	Malignant melanoma, NOS	UV-high	0.0563274	0.943673	379	378	1	47.2621	25.8578	BRAF	18	Stage III	Stage III/IV	No	Yes	No ulcer	IV	Clark IV/V	0.7387	0.205125	0.0483482	346.004	59	Alive	5487
	TCGA-EE-A2ML-06A-11D-A197-08	Malignant melanoma, NOS	UV-high	0.0922248	0.907775	705	703	2	17.0531	24.0523	RAS	35	Stage II	Stage I/II	No	Yes	No ulcer	III	Clark I/II/III	0.7446	0.338033	N/A	277.367	62	Dead	6590
	TCGA-EE-A2MM-06A-11D-A196-08	Malignant melanoma, NOS	UV-high	0.0959772	0.904023	703	699	4	37.2288	29.6399	RAS	63	Stage I	Stage I/II	No	Yes	N/A	III	Clark I/II/III	0.8567	0.0722378	0.087187	38.2357	9	Dead	5107
	TCGA-EE-A2MN-06A-11D-A197-08	Malignant melanoma, NOS	UV-high	0.210951	0.789049	201	200	1	26.9117	27.0061	RAS	58	Stage I	Stage I/II	No	Yes	No ulcer	III	Clark I/II/III	0.7466	0.231118	0.19564	319.703	70	Dead	1446
	TCGA-EE-A2MP-06A-11D-A197-08	Malignant melanoma, NOS	UV-high	0.107702	0.892298	370	367	3	21.2967	21.4699	BRAF	34	Stage I	Stage I/II	No	Yes	N/A	N/A	N/A	0.7019	0.255981	0.234756	515.512	36	Alive	7563
	TCGA-EE-A2MQ-06A-11D-A197-08	Malignant melanoma, NOS	UV-high	0.248801	0.751199	331	329	2	35.2409	31.6615	Triple wild	70	Stage IIIA	Stage III/IV	No	Yes	No ulcer	IV	Clark IV/V	0.7733	0.167823	0.0290704	82.0991	8	Dead	1315
	TCGA-EE-A2MR-06A-11D-A196-08	Malignant melanoma, NOS	UV-high	0.0115438	0.988456	5228	5221	7	16.8644	20.7165	Triple wild	61	Stage I	Stage I/II	No	Yes	No ulcer	III	Clark I/II/III	0.3303	0.626262	0.0276918	351.533	264	Alive	4088
	TCGA-EE-A2MS-06A-11D-A197-08	Malignant melanoma, NOS	UV-high	0.0280063	0.971994	3754	3750	4	59.9982	28.6324	NF	72	Stage II	Stage I/II	No	Yes	No ulcer	IV	Clark IV/V	0.8283	0.149638	N/A	210.859	23	Alive	4942
	TCGA-EE-A2MT-06A-11D-A197-08	Malignant melanoma, NOS	UV-high	0.0730299	0.92697	1256	1250	6	13.343	29.1383	RAS	45	Stage IB	Stage I/II	No	Yes	No ulcer	IV	Clark IV/V	0.7645	0.131239	0.0492615	68.2022	14	Alive	2166
	TCGA-EE-A2MU-06A-21D-A196-08	Malignant melanoma, NOS	UV-high	0.0847356	0.915264	893	893	0	4.071	22.2013	RAS	71	Stage IA	Stage I/II	No	Yes	No ulcer	II	Clark I/II/III	0.4696	0.517278	0.114388	677.285	62	Alive	1620
	TCGA-EE-A3AA-06A-11D-A196-08	Malignant melanoma, NOS	UV-high	0.0217073	0.978293	1619	1619	0	36.8636	33.238	BRAF	47	Stage III	Stage III/IV	No	No	N/A	N/A	N/A	0.6987	0.592487	0.328177	152.227	72	Alive	3781
	TCGA-EE-A3AB-06A-11D-A196-08	Malignant melanoma, NOS	UV-low	0.618913	0.381087	838	837	1	25.7018	30.8975	BRAF	30	Stage III	Stage III/IV	No	No	N/A	N/A	N/A	0.5728	0.330763	0.00538706	148.92	7	Alive	3733
	TCGA-EE-A3AC-06A-11D-A196-08	Malignant melanoma, NOS	UV-high	0.0476126	0.952387	1229	1224	5	12.6499	30.4331	RAS	47	Stage III	Stage III/IV	No	No	N/A	N/A	N/A	0.7927	0.206083	0.161648	248.853	42	Alive	1948
	TCGA-EE-A3AD-06A-11D-A196-08	Malignant melanoma, NOS	UV-high	0.119029	0.880971	513	510	3	49.2581	29.3791	BRAF	50	Stage III	Stage III/IV	No	No	N/A	N/A	N/A	0.9432	0.0384324	0.0363645	8.34117	0	Dead	875
	TCGA-EE-A3AE-06A-11D-A196-08	Malignant melanoma, NOS	UV-high	0.037016	0.962984	2006	2003	3	35.2369	23.1592	Triple wild	52	Stage IA	Stage I/II	No	Yes	No ulcer	III	Clark I/II/III	0.7503	0.164895	0.109334	286.032	54	Alive	1658
	TCGA-EE-A3AF-06A-11D-A196-08	Malignant melanoma, NOS	UV-high	0.0985629	0.901437	1357	1352	5	29.4997	31.9927	BRAF	48	Stage IIIC	Stage III/IV	No	No	N/A	N/A	N/A	0.6925	0.236679	0.0164843	162.316	27	Dead	420
	TCGA-EE-A3AG-06A-31D-A196-08	Malignant melanoma, NOS	UV-high	0.0433998	0.9566	2142	2132	10	52.8153	32.1128	BRAF	25	Stage III	Stage III/IV	No	No	N/A	N/A	N/A	0.836	0.087679	0.00466062	13.2345	0	Dead	1265
	TCGA-EE-A3AH-06A-11D-A196-08	Malignant melanoma, NOS	UV-high	0.0807208	0.919279	478	469	9	29.1297	26.7748	BRAF	30	Stage II	Stage I/II	No	Yes	No ulcer	III	Clark I/II/III	0.8891	0.0374084	0.174413	9.74117	1	Dead	4222
	TCGA-EE-A3J3-06A-11D-A20D-08	Amelanotic melanoma	UV-high	0.373013	0.626987	236	236	0	48.3056	27.687	BRAF	42	Stage IB	Stage I/II	No	Yes	N/A	N/A	N/A	0.7466	0.201569	0.0105459	106.537	14	Dead	5237
	TCGA-EE-A3J4-06A-11D-A20D-08	Malignant melanoma, NOS	UV-high	0.280001	0.719999	418	415	3	15.8653	35.7597	BRAF	72	Stage II	Stage I/II	No	Yes	Ulcer	IV	Clark IV/V	0.836	0.0984263	0.0408014	67.6779	6	Dead	3869
	TCGA-EE-A3J5-06A-11D-A20D-08	Malignant melanoma, NOS	UV-high	0.101115	0.898885	2899	2890	9	33.6506	36.4307	NF	71	Stage III	Stage III/IV	No	Yes	No ulcer	V	Clark IV/V	0.6587	0.290064	0.0469405	276.452	38	Dead	1124
	TCGA-EE-A3J7-06A-11D-A20D-08	Malignant melanoma, NOS	UV-high	0.223085	0.776915	1367	1360	7	44.2959	34.7663	RAS	43	Stage I	Stage I/II	No	Yes	Ulcer	II	Clark I/II/III	0.945	0.0925267	0.00564567	137.932	13	Alive	1949
	TCGA-EE-A3J8-06A-11D-A20D-08	Malignant melanoma, NOS	UV-high	0.143236	0.856764	360	360	0	21.8254	30.465	RAS	59	Stage IIIA	Stage III/IV	No	Yes	No ulcer	IV	Clark IV/V	0.8806	0.0279078	0.00419977	0	0	Dead	1044
	TCGA-EE-A3JA-06A-11D-A20D-08	Malignant melanoma, NOS	UV-high	0.0355273	0.964473	1423	1422	1	35.5456	29.6134	RAS	44	Stage IB	Stage I/II	No	Yes	No ulcer	IV	Clark IV/V	0.6565	0.209226	0.038815	185.669	14	Dead	1618
	TCGA-EE-A3JB-06A-11D-A21A-08	Malignant melanoma, NOS	UV-high	0.203652	0.796348	840	838	2	41.4493	44.2591	BRAF	60	Stage III	Stage III/IV	Yes	Yes	N/A	IV	Clark IV/V	0.6482	0.31131	0.00255229	66.5553	16	Alive	6138
	TCGA-EE-A3JD-06A-11D-A20D-08	Malignant melanoma, NOS	UV-high	0.0500399	0.94996	3266	3261	5	1.9889	36.939	NF	70	Stage III	Stage III/IV	No	No	N/A	N/A	N/A	0.3801	0.719766	0.013791	640.358	103	Dead	832
	TCGA-EE-A3JE-06A-11D-A20D-08	Malignant melanoma, NOS	UV-high	0.146073	0.853927	347	343	4	0.0907	31.3325	BRAF	75	Stage IIIB	Stage III/IV	No	Yes	Ulcer	IV	Clark IV/V	0.3343	0.603898	0.0112707	1411.4	43	Alive	1562
	TCGA-EE-A3JH-06A-11D-A21A-08	Malignant melanoma, NOS	UV-high	0.205789	0.794211	241	240	1	16.9389	35.9881	BRAF	54	Stage IB	Stage I/II	No	Yes	N/A	III	Clark I/II/III	0.2524	0.593764	0.0334562	1469.65	128	Alive	4086
	TCGA-EE-A3JI-06A-11D-A21A-08	Malignant melanoma, NOS	UV-high	0.17907	0.82093	1553	1507	46	38.3026	50.4627	RAS	48	Stage I	Stage I/II	No	Yes	No ulcer	IV	Clark IV/V	0.9082	0.0854908	0.0177683	43.9681	12	Dead	4648
	TCGA-ER-A193-06A-12D-A197-08	Malignant melanoma, NOS	UV-high	0.0886579	0.911342	2490	2485	5	20.5984	28.2418	BRAF	62	Stage IIB	Stage I/II	No	Yes	No ulcer	N/A	N/A	0.6823	0.341873	0.045801	450.026	55	Dead	955
	TCGA-ER-A194-01A-11D-A197-08	Malignant melanoma, NOS	UV-high	0.0709667	0.929033	1830	1829	1	10.5664	24.9915	RAS	77	N/A	N/A	No	Yes	Ulcer	IV	Clark IV/V	0.6643	0.316114	0.0140511	318.772	12	Dead	1354
	TCGA-ER-A195-06A-11D-A196-08	Malignant melanoma, NOS	UV-high	0.0868557	0.913144	330	329	1	14.6418	19.219	RAS	46	N/A	N/A	No	Yes	N/A	N/A	N/A	0.6585	0.341844	0.0147894	663.336	36	Dead	1078
	TCGA-ER-A196-01A-11D-A197-08	Acral lentiginous melanoma, malignant	UV-low	0.971565	0.0284346	26	23	3	6.0517	29.1161	Triple wild	64	Stage IIC	Stage I/II	No	Yes	Ulcer	IV	Clark IV/V	0.836	0.555601	0.0168708	11.4019	1	Alive	1785
	TCGA-ER-A197-06A-32D-A197-08	Malignant melanoma, NOS	UV-low	0.970582	0.0294177	50	48	2	16.2744	26.4964	Triple wild	83	Stage IIIB	Stage III/IV	No	Yes	Ulcer	N/A	N/A	0.498	0.519843	0.286923	955.774	31	Dead	424
	TCGA-ER-A198-06A-11D-A196-08	Malignant melanoma, NOS	UV-high	0.135829	0.864171	642	640	2	9.9964	26.7661	BRAF	45	N/A	N/A	No	Yes	Ulcer	N/A	N/A	0.7558	0.213871	0.047645	256.331	24	Dead	1544
	TCGA-ER-A199-06A-11D-A197-08	Malignant melanoma, NOS	UV-high	0.0759976	0.924002	358	356	2	2.5309	22.8073	RAS	86	Stage IIIC	Stage III/IV	No	Yes	Ulcer	IV	Clark IV/V	0.538	0.564375	N/A	660.558	83	Dead	279
	TCGA-ER-A19A-06A-21D-A197-08	Malignant melanoma, NOS	UV-high	0.0128245	0.987175	280	279	1	1.2005	26.4595	NF	79	Stage IV	Stage III/IV	No	No	N/A	N/A	N/A	0.2933	0.620106	0.0731649	1150.4	129	Alive	2365
	TCGA-ER-A19B-06A-11D-A196-08	Malignant melanoma, NOS	UV-low	0.786037	0.213963	116	114	2	56.6411	30.927	BRAF	42	N/A	N/A	Yes	Yes	N/A	N/A	N/A	0.8622	0.129608	0.000525754	69.9995	3	Dead	2993
	TCGA-ER-A19C-06A-11D-A196-08	Malignant melanoma, NOS	UV-high	0.279381	0.720619	112	111	1	36.1433	31.448	BRAF	77	Stage I	Stage I/II	No	Yes	No ulcer	III	Clark I/II/III	0.8282	0.163843	0.171857	26.3674	3	Dead	1487
	TCGA-ER-A19D-06A-11D-A197-08	Malignant melanoma, NOS	UV-high	0.102583	0.897417	636	634	2	35.7261	32.367	RAS	46	Stage IB	Stage I/II	No	Yes	No ulcer	IV	Clark IV/V	0.7317	0.19678	0.0781693	146.151	35	Dead	383
	TCGA-ER-A19E-06A-11D-A197-08	Malignant melanoma, NOS	UV-high	0.283232	0.716768	591	589	2	57.6272	21.0193	BRAF	36	Stage IB	Stage I/II	No	Yes	No ulcer	III	Clark I/II/III	0.688	0.18701	0.06181	58.5719	11	Dead	396
	TCGA-ER-A19F-06A-11D-A196-08	Malignant melanoma, NOS	UV-high	0.0574544	0.942546	1239	1234	5	17.7235	28.7231	NF	82	N/A	N/A	No	Yes	N/A	N/A	N/A	0.8768	0.134172	0.0118576	50.9292	11	Dead	802
	TCGA-ER-A19G-06A-11D-A196-08	Malignant melanoma, NOS	UV-high	0.186315	0.813685	659	654	5	31.4232	24.8642	BRAF	48	N/A	N/A	No	Yes	No ulcer	II	Clark I/II/III	0.6414	0.242012	0.170035	604.753	32	Alive	9188
	TCGA-ER-A19H-06A-12D-A196-08	Malignant melanoma, NOS	UV-high	0.178628	0.821372	336	336	0	56.6646	27.8419	BRAF	40	N/A	N/A	No	Yes	N/A	II	Clark I/II/III	0.6757	0.249428	0.0500144	379.808	44	Dead	4634
	TCGA-ER-A19J-06A-11D-A196-08	Malignant melanoma, NOS	UV-high	0.168747	0.831253	293	292	1	28.5149	21.4061	BRAF	54	Stage IV	Stage III/IV	No	No	N/A	N/A	N/A	0.7972	0.0943338	0.00368097	45.5614	6	Dead	196
	TCGA-ER-A19K-01A-21D-A197-08	Malignant melanoma, NOS	UV-high	0.170316	0.829684	482	480	2	9.7843	20.9938	BRAF	79	Stage IIC	Stage I/II	No	Yes	Ulcer	V	Clark IV/V	0.8383	0.363714	0.030631	109.492	8	Dead	469
	TCGA-ER-A19L-06A-12D-A197-08	Malignant melanoma, NOS	UV-high	0.29023	0.70977	63	63	0	35.0757	31.2525	Triple wild	35	N/A	N/A	No	Yes	N/A	N/A	N/A	0.9521	0.0815645	0.0262256	31.5264	2	Dead	4000
	TCGA-ER-A19M-06A-61D-A23B-08	Malignant melanoma, NOS	UV-high	0.115055	0.884945	712	698	14	22.7332	30.1381	BRAF	36	Stage IB	Stage I/II	No	Yes	No ulcer	IV	Clark IV/V	0.5808	0.365909	N/A	717.169	73	Dead	1857
	TCGA-ER-A19N-06A-11D-A197-08	Malignant melanoma, NOS	UV-high	0.0522189	0.947781	590	589	1	10.872	30.9373	RAS	47	N/A	N/A	No	No	N/A	N/A	N/A	0.4544	0.539467	N/A	542.663	103	Dead	1341
	TCGA-ER-A19O-06A-11D-A197-08	Malignant melanoma, NOS	UV-high	0.155498	0.844502	233	232	1	21.0188	21.8935	BRAF	56	Stage IIIB	Stage III/IV	No	Yes	N/A	N/A	N/A	0.5199	0.414712	0.13169	676.846	51	N/A	N/A
	TCGA-ER-A19P-06A-11D-A196-08	Malignant melanoma, NOS	UV-low	0.826263	0.173737	479	445	34	5.8566	#N/A	Triple wild	47	N/A	N/A	No	Yes	N/A	IV	Clark IV/V	0.2575	0.638995	0.152847	1503.55	301	Dead	4930
	TCGA-ER-A19Q-06A-11D-A197-08	Malignant melanoma, NOS	UV-high	0.173009	0.826991	149	148	1	32.0805	22.431	BRAF	37	N/A	N/A	No	Yes	No ulcer	III	Clark I/II/III	0.5125	0.348563	0.0306061	369.617	50	Dead	1548
	TCGA-ER-A19S-06A-11D-A196-08	Malignant melanoma, NOS	UV-high	0.341116	0.658884	268	267	1	8.1089	21.9113	BRAF	81	N/A	N/A	No	No	N/A	N/A	N/A	0.3987	0.58435	N/A	2349.95	142	Alive	1505
	TCGA-ER-A19T-01A-11D-A19A-08	Acral lentiginous melanoma, malignant	UV-low	0.896549	0.103451	61	58	3	63.7698	34.4013	Triple wild	51	Stage IV	Stage III/IV	No	Yes	No ulcer	V	Clark IV/V	0.9253	0.154073	0.015658	94.5746	0	Dead	270
	TCGA-ER-A19W-06A-41D-A23B-08	Malignant melanoma, NOS	UV-high	0.243383	0.756617	491	471	20	7.0385	32.1758	RAS	48	N/A	N/A	No	Yes	No ulcer	II	Clark I/II/III	0.4453	0.567282	0.103963	1827.45	140	Dead	4507
	TCGA-ER-A1A1-06A-11D-A197-08	Malignant melanoma, NOS	UV-high	0.0298476	0.970152	122	122	0	0.0058	29.3372	Triple wild	58	Stage IIIC	Stage III/IV	No	No	N/A	N/A	N/A	0.2988	0.872862	0.387522	410.618	339	Alive	3196
	TCGA-ER-A2NB-01A-12D-A196-08	Malignant melanoma, NOS	UV-low	0.942294	0.057706	79	78	1	13.8321	30.4565	RAS	57	Stage IIIB	Stage III/IV	No	Yes	Ulcer	IV	Clark IV/V	0.7302	0.368749	0.010879	701.284	4	Dead	857
	TCGA-ER-A2NC-06A-11D-A197-08	Malignant melanoma, NOS	UV-high	0.0991767	0.900823	548	547	1	18.2648	28.7224	BRAF/RAS	50	Stage IB	Stage I/II	No	Yes	No ulcer	N/A	N/A	0.6307	0.285115	0.0794075	74.5416	15	Dead	1333
	TCGA-ER-A2ND-06A-11D-A196-08	Malignant melanoma, NOS	UV-low	0.634848	0.365152	143	142	1	57.3386	36.6485	BRAF	57	Stage IIIC	Stage III/IV	No	Yes	No ulcer	IV	Clark IV/V	0.836	0.192014	0.0159569	70.966	1	Dead	710
	TCGA-ER-A2NE-06A-21D-A196-08	Malignant melanoma, NOS	UV-high	0.221822	0.778178	179	174	5	28.9329	27.2058	Triple wild	39	Stage 0	Stage I/II	Yes	Yes	N/A	N/A	N/A	0.8043	0.0918142	0.00371072	16.2029	0	Dead	613
	TCGA-ER-A2NF-01A-11D-A19A-08	Nodular melanoma	UV-high	0.456916	0.543084	41	40	1	28.5075	29.2046	Triple wild	53	Stage IIIB	Stage III/IV	No	Yes	Ulcer	V	Clark IV/V	0.7913	0.181023	0.117004	219.347	67	Dead	877
	TCGA-ER-A2NG-06A-11D-A196-08	Malignant melanoma, NOS	UV-high	0.348347	0.651653	337	337	0	20.0076	28.4931	BRAF	43	Stage IIIC	Stage III/IV	No	Yes	Ulcer	III	Clark I/II/III	0.5159	0.479342	N/A	1353.42	125	Dead	1490
	TCGA-ER-A2NH-06A-11D-A196-08	Malignant melanoma, NOS	UV-high	0.0810714	0.918929	377	377	0	24.0602	19.2892	RAS	49	Stage IIIC	Stage III/IV	No	Yes	No ulcer	IV	Clark IV/V	0.3664	0.477975	0.202366	2492.59	95	Alive	1264
	TCGA-ER-A3ES-06A-11D-A20D-08	Malignant melanoma, NOS	UV-low	0.932663	0.0673369	26	26	0	14.1935	33.8994	Triple wild	25	N/A	N/A	Yes	Yes	N/A	N/A	N/A	0.9874	0.0145865	0.0014955	4.9299	1	Dead	7514
	TCGA-ER-A3ET-06A-11D-A20D-08	Malignant melanoma, NOS	UV-low	0.906032	0.0939676	119	111	8	31.5792	31.4678	Triple wild	64	Stage IIIA	Stage III/IV	No	Yes	N/A	IV	Clark IV/V	0.6196	0.296949	0.140347	34.118	12	Dead	2829
	TCGA-ER-A3EV-06A-11D-A20D-08	Malignant melanoma, NOS	UV-low	0.91642	0.0835797	97	93	4	36.1677	38.5731	Triple wild	55	Stage III	Stage III/IV	No	Yes	N/A	N/A	N/A	0.8297	0.205957	0.0262218	181.74	9	Dead	1429
	TCGA-ER-A3PL-06A-11D-A23B-08	Malignant melanoma, NOS	UV-high	0.0810777	0.918922	525	520	5	52.3521	43.657	BRAF	30	Stage IV	Stage III/IV	No	Yes	Ulcer	V	Clark IV/V	0.7913	0.0726333	0.0430263	66.8796	6	Alive	1010
	TCGA-ER-A42H-01A-11D-A24R-08	Malignant melanoma, NOS	UV-low	0.947791	0.0522089	82	77	5	45.8187	33.4239	Triple wild	76	N/A	N/A	No	Yes	N/A	N/A	N/A	0.8654	0.0245368	0.0705202	8.91282	2	Dead	426
	TCGA-ER-A42K-06A-11D-A24R-08	Malignant melanoma, NOS	UV-high	0.184231	0.815769	283	282	1	34.1277	33.244	BRAF	40	Stage IIIC	Stage III/IV	No	Yes	Ulcer	IV	Clark IV/V	0.868	0.12364	0.000644093	25.8573	2	Dead	394
	TCGA-ER-A42L-06A-11D-A24R-08	Malignant melanoma, NOS	UV-high	0.0956416	0.904358	1324	1321	3	0.7022	32.4371	BRAF	49	Stage II	Stage I/II	No	Yes	No ulcer	IV	Clark IV/V	0.566	0.415828	0.12797	1218.71	67	Alive	4533
	TCGA-FR-A2OS-01A-11D-A21A-08	Malignant melanoma, NOS	UV-low	1	3.48e-15	16	15	1	16.7593	50.131	Triple wild	49	Stage IIC	Stage I/II	No	Yes	Ulcer	V	Clark IV/V	0.8806	0.155661	0.00148449	8.06229	3	Dead	368
	TCGA-FR-A3R1-01A-11D-A23B-08	Nodular melanoma	UV-high	0.097617	0.902383	578	577	1	12.4179	84.7398	NF	69	Stage IIC	Stage I/II	No	Yes	Ulcer	V	Clark IV/V	0.8345	0.246184	0.0296234	228.582	24	Alive	685
	TCGA-FR-A3YN-06A-11D-A23B-08	Malignant melanoma, NOS	UV-high	0.118736	0.881264	794	790	4	40.9042	34.5286	RAS	44	Stage IB	Stage I/II	No	Yes	No ulcer	IV	Clark IV/V	0.8158	0.17183	0.0201302	216.804	55	Alive	2828
	TCGA-FR-A3YO-06A-11D-A23B-08	Malignant melanoma, NOS	UV-high	0.0741512	0.925849	1162	1158	4	26.537	44.7321	Triple wild	N/A	I/II NOS	Stage I/II	No	Yes	N/A	N/A	N/A	0.7506	0.404988	0.00578342	76.4718	1	N/A	N/A
	TCGA-FR-A44A-06A-11D-A24R-08	Malignant melanoma, NOS	UV-high	0.207917	0.792083	426	423	3	30.8303	34.3429	BRAF	29	Stage II	Stage I/II	No	Yes	No ulcer	IV	Clark IV/V	0.3581	0.541661	0.161843	2472.3	238	Alive	5299
	TCGA-FR-A69P-06A-21D-A30X-08	Malignant melanoma, NOS	UV-high	0.125083	0.874917	316	316	0	57.2301	25.204	RAS	34	Stage IIIC	Stage III/IV	No	No	N/A	N/A	N/A	0.7913	0.120101	0.0267098	37.7407	5	Alive	478
	TCGA-FR-A726-01A-11D-A32N-08	Lentigo maligna melanoma	UV-high	0.0229185	0.977082	9548	9537	11	19.2518	51.0646	NF	90	Stage IIC	Stage I/II	No	Yes	Ulcer	IV	Clark IV/V	0.7913	0.342127	0.00067398	22.2135	1	N/A	N/A
	TCGA-FR-A728-01A-11D-A32N-08	Superficial spreading melanoma	UV-high	0.136732	0.863268	524	520	4	7.4532	42.5555	BRAF	54	Stage IIIB	Stage III/IV	No	Yes	Ulcer	IV	Clark IV/V	0.6154	0.51796	0.0216227	472.07	31	Alive	583
	TCGA-FR-A729-06A-11D-A34U-08	Malignant melanoma, NOS	UV-high	0.0473678	0.952632	1200	1198	2	33.9865	29.1379	BRAF	38	Stage I	Stage I/II	No	Yes	No ulcer	II	Clark I/II/III	0.5351	0.376776	0.240724	809.953	132	Alive	6716
	TCGA-FR-A7U8-06A-21D-A34U-08	Malignant melanoma, NOS	UV-low	0.928571	0.0714293	51	49	2	29.7171	29.7867	RAS	50	Stage IIIC	Stage III/IV	Yes	No	N/A	N/A	N/A	0.9114	0.0973611	0.0539873	18.6048	2	Alive	847
	TCGA-FR-A7U9-06A-11D-A34U-08	Malignant melanoma, NOS	UV-high	0.04981	0.95019	2433	2429	4	4.9142	23.3811	NF	63	Stage IIIC	Stage III/IV	No	Yes	Ulcer	IV	Clark IV/V	0.504	0.430098	0.0412495	284.179	19	Alive	571
	TCGA-FR-A7UA-06A-32D-A34U-08	Malignant melanoma, NOS	UV-high	0.133349	0.866651	232	232	0	0.0551	27.452	BRAF	65	Stage IB	Stage I/II	No	Yes	No ulcer	IV	Clark IV/V	0.1639	0.778905	N/A	3996.08	183	Alive	1164
	TCGA-FR-A8YC-06A-11D-A372-08	Malignant melanoma, NOS	UV-high	0.0898407	0.910159	3866	3860	6	40.4949	29.839	NF	78	Stage IIB	Stage I/II	No	Yes	Ulcer	IV	Clark IV/V	0.8318	0.13204	0.0205224	131.911	9	Dead	1059
	TCGA-FR-A8YD-06A-11D-A372-08	Malignant melanoma, NOS	UV-low	0.876473	0.123527	127	125	2	31.7093	24.9879	NF	56	Stage IIC	Stage I/II	No	Yes	Ulcer	IV	Clark IV/V	0.8892	0.124587	0.0109337	33.5383	9	Dead	1103
	TCGA-FR-A8YE-06A-11D-A372-08	Malignant melanoma, NOS	UV-high	0.0858706	0.914129	451	451	0	2.6718	30.1159	BRAF	41	Stage IA	Stage I/II	No	Yes	No ulcer	III	Clark I/II/III	0.3294	0.683602	0.112919	212.383	174	Alive	3176
	TCGA-FS-A1YW-06A-11D-A197-08	Malignant melanoma, NOS	UV-high	0.204847	0.795153	205	204	1	29.1373	27.818	RAS	52	Stage IB	Stage I/II	No	Yes	No ulcer	IV	Clark IV/V	0.8784	0.154225	N/A	31.6916	11	Dead	6598
	TCGA-FS-A1YX-06A-11D-A197-08	Malignant melanoma, NOS	UV-low	0.7579	0.2421	36	33	3	34.4408	21.1258	BRAF	39	Stage I	Stage I/II	No	Yes	No ulcer	IV	Clark IV/V	0.6925	0.245053	N/A	35.6277	10	Dead	1478
	TCGA-FS-A1YY-06A-11D-A197-08	Malignant melanoma, NOS	UV-high	0.181842	0.818158	270	266	4	22.953	27.4365	BRAF	55	Stage IIA	Stage I/II	No	Yes	No ulcer	IV	Clark IV/V	0.8052	0.180876	N/A	19.531	0	Dead	6953
	TCGA-FS-A1Z0-06A-11D-A197-08	Malignant melanoma, NOS	UV-high	0.21718	0.78282	322	320	2	22.4252	28.5278	Triple wild	32	Stage IA	Stage I/II	No	Yes	No ulcer	III	Clark I/II/III	0.6391	0.273104	N/A	464.248	33	Dead	6164
	TCGA-FS-A1Z3-06A-11D-A197-08	Malignant melanoma, NOS	UV-high	0.0640304	0.93597	1385	1379	6	27.6886	24.1025	RAS	72	Stage IV	Stage III/IV	No	No	N/A	N/A	N/A	0.8863	0.11252	N/A	29.9626	5	Dead	636
	TCGA-FS-A1Z4-06A-11D-A197-08	Malignant melanoma, NOS	UV-high	0.330328	0.669672	48	47	1	1.2456	26.1261	Triple wild	62	Stage I	Stage I/II	No	Yes	No ulcer	III	Clark I/II/III	0.4877	0.572571	N/A	321.447	161	Dead	854
	TCGA-FS-A1Z7-06A-11D-A197-08	Malignant melanoma, NOS	UV-high	0.0759841	0.924016	242	241	1	28.8663	24.9739	BRAF	19	Stage IIIC	Stage III/IV	No	Yes	Ulcer	V	Clark IV/V	0.7019	0.210772	0.00702105	39.8751	3	Dead	237
	TCGA-FS-A1ZA-06A-11D-A197-08	Malignant melanoma, NOS	UV-high	0.0660338	0.933966	1557	1554	3	34.0361	19.9741	NF	45	Stage IIIB	Stage III/IV	No	Yes	Ulcer	IV	Clark IV/V	0.7146	0.22144	0.0466376	138.442	26	Dead	843
	TCGA-FS-A1ZB-06A-12D-A197-08	Malignant melanoma, NOS	UV-high	0.142099	0.857901	297	296	1	18.4822	31.9649	Triple wild	57	Stage II	Stage I/II	No	Yes	No ulcer	II	Clark I/II/III	0.6465	0.336103	N/A	74.0747	20	Dead	1486
	TCGA-FS-A1ZC-06A-11D-A197-08	Malignant melanoma, NOS	UV-high	0.101401	0.898599	944	941	3	42.6987	31.1552	BRAF	51	I/II NOS	Stage I/II	No	Yes	N/A	III	Clark I/II/III	0.8806	0.0641173	0.01112	3.47678	0	Dead	10870
	TCGA-FS-A1ZD-06A-11D-A197-08	Malignant melanoma, NOS	UV-high	0.209369	0.790631	333	331	2	26.8086	28.3556	BRAF	63	Stage IIA	Stage I/II	No	Yes	Ulcer	III	Clark I/II/III	0.8109	0.0702032	0.045384	184.544	2	Dead	1628
	TCGA-FS-A1ZE-06A-11D-A197-08	Malignant melanoma, NOS	UV-high	0.240726	0.759274	190	188	2	20.1954	29.4998	RAS	40	Stage IIC	Stage I/II	No	Yes	Ulcer	III	Clark I/II/III	0.9253	0.0456778	0.013547	13.0525	1	Dead	1413
	TCGA-FS-A1ZF-06A-12D-A197-08	Malignant melanoma, NOS	UV-high	0.269239	0.730761	279	277	2	30.8345	30.9077	BRAF	78	Stage IIC	Stage I/II	No	Yes	Ulcer	IV	Clark IV/V	0.836	0.083744	N/A	40.2798	6	Dead	470
	TCGA-FS-A1ZG-06A-11D-A197-08	Malignant melanoma, NOS	UV-low	0.968393	0.0316075	39	39	0	15.5499	24.7501	RAS	60	Stage IIIC	Stage III/IV	No	Yes	Ulcer	V	Clark IV/V	0.9497	0.0483153	N/A	18.5775	3	Dead	295
	TCGA-FS-A1ZH-06A-11D-A197-08	Malignant melanoma, NOS	UV-low	0.740039	0.259961	39	39	0	27.0592	37.3771	BRAF	71	Stage IV	Stage III/IV	No	Yes	Ulcer	IV	Clark IV/V	0.4772	0.34883	N/A	678.397	70	Dead	996
	TCGA-FS-A1ZJ-06A-12D-A197-08	Malignant melanoma, NOS	UV-low	0.916869	0.0831314	73	71	2	50.5123	31.3039	Triple wild	75	Stage I	Stage I/II	No	Yes	No ulcer	IV	Clark IV/V	0.8806	0.105337	N/A	151.813	14	Dead	1441
	TCGA-FS-A1ZK-06A-11D-A197-08	Malignant melanoma, NOS	UV-high	0.102639	0.897361	2098	2092	6	43.5109	29.4908	RAS	68	Stage II	Stage I/II	No	Yes	N/A	IV	Clark IV/V	0.9161	0.0738995	N/A	2.58336	1	Dead	728
	TCGA-FS-A1ZM-06A-12D-A197-08	Malignant melanoma, NOS	UV-high	0.278325	0.721675	303	299	4	44.7536	32.8871	Triple wild	74	Stage III	Stage III/IV	No	Yes	N/A	IV	Clark IV/V	0.7221	0.269822	0.0381347	683.659	29	Alive	3080
	TCGA-FS-A1ZN-01A-11D-A197-08	Malignant melanoma, NOS	UV-high	0.230181	0.769819	134	133	1	13.8953	30.962	BRAF	43	Stage IIIA	Stage III/IV	No	Yes	Ulcer	IV	Clark IV/V	0.8985	0.0594949	0.0583391	20.0916	1	Dead	730
	TCGA-FS-A1ZP-06A-11D-A197-08	Malignant melanoma, NOS	UV-high	0.0716511	0.928349	517	514	3	16.2517	32.668	RAS	52	Stage II	Stage I/II	No	Yes	N/A	III	Clark I/II/III	0.7815	0.140653	0.0241598	80.0158	37	Dead	2273
	TCGA-FS-A1ZQ-06A-11D-A197-08	Malignant melanoma, NOS	UV-high	0.08254	0.91746	610	609	1	30.44	27.0581	RAS	31	I/II NOS	Stage I/II	No	Yes	N/A	N/A	N/A	0.8634	0.279867	N/A	35.5731	13	Dead	4062
	TCGA-FS-A1ZR-06A-21D-A197-08	Malignant melanoma, NOS	UV-high	0.137993	0.862007	171	171	0	28.1993	27.8068	BRAF	36	Stage II	Stage I/II	No	Yes	N/A	IV	Clark IV/V	0.7963	0.141211	N/A	86.7436	12	Dead	347
	TCGA-FS-A1ZS-06A-12D-A197-08	Malignant melanoma, NOS	UV-high	0.263494	0.736506	368	366	2	32.4842	28.5873	BRAF	54	Stage I	Stage I/II	No	Yes	N/A	N/A	N/A	0.8033	0.107601	N/A	25.745	4	Alive	4526
	TCGA-FS-A1ZT-06A-11D-A197-08	Malignant melanoma, NOS	UV-high	0.24668	0.75332	238	237	1	32.9378	27.723	RAS	55	Stage III	Stage III/IV	No	Yes	N/A	IV	Clark IV/V	0.6716	0.31633	N/A	291.794	53	Alive	1617
	TCGA-FS-A1ZU-06A-12D-A196-08	Malignant melanoma, NOS	UV-low	0.87726	0.12274	51	50	1	43.6087	23.2958	Triple wild	70	Stage IIC	Stage I/II	No	Yes	Ulcer	V	Clark IV/V	0.904	0.0647261	0.0276731	6.51826	0	Dead	808
	TCGA-FS-A1ZW-06A-12D-A197-08	Malignant melanoma, NOS	UV-high	0.0936218	0.906378	870	865	5	11.2339	36.0688	RAS	65	Stage IIIB	Stage III/IV	No	Yes	Ulcer	III	Clark I/II/III	0.6346	0.397199	0.0430764	260.172	31	Alive	1505
	TCGA-FS-A1ZY-06A-11D-A197-08	Malignant melanoma, NOS	UV-low	0.778401	0.221599	39	38	1	56.6533	29.9619	RAS	71	Stage IIB	Stage I/II	Yes	Yes	Ulcer	IV	Clark IV/V	0.9314	0.0218106	N/A	6.57154	0	Dead	824
	TCGA-FS-A1ZZ-06A-11D-A197-08	Malignant melanoma, NOS	UV-high	0.0367511	0.963249	1966	1961	5	19.5131	30.7261	NF	54	Stage IIB	Stage I/II	Yes	Yes	Ulcer	IV	Clark IV/V	0.953	0.0495851	N/A	16.0922	2	Dead	822
	TCGA-FS-A4F0-06A-11D-A24R-08	Malignant melanoma, NOS	UV-high	0.139528	0.860472	776	773	3	14.6567	38.7149	Triple wild	67	Stage IIB	Stage I/II	Yes	Yes	No ulcer	V	Clark IV/V	0.9408	0.035148	N/A	7.76905	1	Alive	2367
	TCGA-FS-A4F4-06A-12D-A25O-08	Malignant melanoma, NOS	UV-low	0.830724	0.169276	52	52	0	24.6011	18.3142	Triple wild	64	Stage II	Stage I/II	No	Yes	Ulcer	IV	Clark IV/V	0.624	0.215727	N/A	267.876	14	Dead	2028
	TCGA-FS-A4F5-06A-11D-A25O-08	Malignant melanoma, NOS	UV-high	0.0536674	0.946333	1031	1029	2	34.2204	19.6404	RAS	77	Stage IB	Stage I/II	No	Yes	No ulcer	IV	Clark IV/V	0.901	0.0585561	N/A	21.5742	1	Dead	874
	TCGA-FS-A4F8-06A-11D-A25O-08	Malignant melanoma, NOS	UV-high	0.178999	0.821001	232	229	3	12.3548	21.1486	BRAF	52	Stage I	Stage I/II	No	Yes	N/A	N/A	N/A	0.4064	0.517985	N/A	481.285	137	Dead	5318
	TCGA-FS-A4F9-06A-11D-A24R-08	Malignant melanoma, NOS	UV-high	0.0979878	0.902012	627	612	15	13.0625	24.615	RAS	80	Stage IIIC	Stage III/IV	No	Yes	Ulcer	N/A	N/A	0.927	0.0638176	N/A	59.7736	1	Alive	1035
	TCGA-FS-A4FB-06A-11D-A25O-08	Malignant melanoma, NOS	UV-high	0.147219	0.852781	257	255	2	22.3112	19.0609	BRAF	46	Stage III	Stage III/IV	No	Yes	N/A	IV	Clark IV/V	0.8806	0.0406737	N/A	7.61013	0	Dead	813
	TCGA-FS-A4FC-06A-11D-A24R-08	Malignant melanoma, NOS	UV-high	0.0763434	0.923657	1005	1002	3	12.0422	33.4286	RAS	75	Stage IIA	Stage I/II	No	Yes	No ulcer	IV	Clark IV/V	0.8144	0.216564	N/A	88.165	6	Dead	1655
	TCGA-FS-A4FD-06A-11D-A25O-08	Malignant melanoma, NOS	UV-high	0.127782	0.872218	612	611	1	25.4381	19.4536	Triple wild	39	Stage IIIC	Stage III/IV	Yes	Yes	N/A	IV	Clark IV/V	0.8141	0.104606	N/A	93.5804	8	Dead	2454
	TCGA-FW-A3I3-06A-11D-A21A-08	Malignant melanoma, NOS	UV-low	0.906513	0.0934866	71	70	1	54.3837	57.0742	Triple wild	59	Stage IV	Stage III/IV	No	No	N/A	N/A	N/A	0.8806	0.0549265	0.0119697	49.0464	8	Alive	531
	TCGA-FW-A3R5-06A-11D-A23B-08	Malignant melanoma, NOS	UV-high	0.000585836	0.999414	21283	21275	8	8.9902	46.0339	NF	68	Stage III	Stage III/IV	No	Yes	N/A	N/A	N/A	0.7764	0.305697	0.0213445	75.8597	18	Alive	1124
	TCGA-FW-A3TU-06A-11D-A23B-08	Malignant melanoma, NOS	UV-high	0.166327	0.833673	1081	1078	3	34.5061	37.5116	Triple wild	72	N/A	N/A	No	Yes	N/A	IV	Clark IV/V	0.8609	0.149642	0.00189445	68.9228	13	Dead	1691
	TCGA-FW-A3TV-06A-11D-A23B-08	Malignant melanoma, NOS	UV-high	0.0597039	0.940296	476	472	4	19.5761	31.9197	BRAF	57	Stage IIIB	Stage III/IV	No	Yes	N/A	III	Clark I/II/III	0.7913	0.367138	0.0248844	94.9151	25	Alive	411
	TCGA-FW-A5DX-01A-11D-A27K-08	Malignant melanoma, NOS	UV-high	0.169378	0.830622	268	263	5	53.5803	31.4554	BRAF	71	Stage IIIC	Stage III/IV	No	Yes	No ulcer	N/A	N/A	0.836	0.0538376	0.0141112	45.6359	4	Alive	640
	TCGA-FW-A5DY-06A-11D-A30X-08	Malignant melanoma, NOS	UV-high	0.0806886	0.919311	239	238	1	0.0082	27.8627	BRAF	48	Stage III	Stage III/IV	No	Yes	N/A	N/A	N/A	0.4974	0.762213	0.245841	326.29	77	Alive	587
	TCGA-GF-A2C7-01A-11D-A197-08	Malignant melanoma, NOS	UV-high	0.222666	0.777334	105	104	1	32.8105	29.4459	BRAF	48	Stage IIC	Stage I/II	No	Yes	Ulcer	IV	Clark IV/V	0.9338	0.0723698	0.15233	15.8809	1	Alive	21
	TCGA-GF-A3OT-06A-23D-A23B-08	Malignant melanoma, NOS	UV-high	0.131722	0.868278	757	752	5	12.7045	35.3703	RAS	58	Stage IIIC	Stage III/IV	No	Yes	N/A	N/A	N/A	0.648	0.462898	0.0138152	244.368	12	Alive	301
	TCGA-GF-A4EO-06A-12D-A24R-08	Malignant melanoma, NOS	UV-high	0.138542	0.861458	339	333	6	6.4446	29.0151	BRAF	74	Stage IIIC	Stage III/IV	No	No	N/A	N/A	N/A	0.368	0.579089	0.181938	1252.61	110	Alive	591
	TCGA-GF-A6C8-06A-12D-A30X-08	Malignant melanoma, NOS	UV-high	0.129938	0.870062	512	508	4	21.971	26.7309	BRAF	62	Stage IIB	Stage I/II	No	Yes	Ulcer	IV	Clark IV/V	0.6573	0.304616	0.00532685	363.823	20	Alive	62
	TCGA-GF-A6C9-06A-11D-A30X-08	Malignant melanoma, NOS	UV-high	0.0429495	0.95705	3909	3906	3	8.6265	28.0074	BRAF	78	Stage IIIB	Stage III/IV	No	No	N/A	N/A	N/A	0.2948	0.6217	0.222848	404.147	49	Alive	480
	TCGA-GF-A769-01A-32D-A32N-08	Nodular melanoma	UV-high	0.261028	0.738972	210	209	1	33.3839	46.7049	BRAF	39	Stage IIC	Stage I/II	No	Yes	Ulcer	IV	Clark IV/V	0.7913	0.116118	0.0408215	18.6853	1	Dead	1070
	TCGA-GN-A262-06A-11D-A196-08	Malignant melanoma, NOS	UV-high	0.170495	0.829505	453	450	3	52.5086	29.1384	BRAF	47	N/A	N/A	Yes	Yes	N/A	N/A	N/A	0.8806	0.01658	0.0368619	1.92286	0	Alive	4255
	TCGA-GN-A263-01A-11D-A196-08	Malignant melanoma, NOS	UV-high	0.0612348	0.938765	570	567	3	8.0176	33.3691	BRAF	24	Stage IV	Stage III/IV	No	Yes	Ulcer	V	Clark IV/V	0.7254	0.41682	0.0156828	71.7567	6	Dead	467
	TCGA-GN-A264-06A-11D-A196-08	Malignant melanoma, NOS	UV-low	0.815435	0.184565	55	54	1	50.2888	29.3565	Triple wild	60	N/A	N/A	No	Yes	No ulcer	V	Clark IV/V	0.7974	0.106169	0.113222	25.705	2	Dead	3587
	TCGA-GN-A265-06A-21D-A197-08	Malignant melanoma, NOS	UV-high	0.128884	0.871116	282	279	3	4.565	34.0247	BRAF	53	N/A	N/A	No	No	N/A	N/A	N/A	0.334	0.610354	0.0927396	428.327	57	Alive	2948
	TCGA-GN-A266-06A-11D-A197-08	Malignant melanoma, NOS	UV-high	0.0330412	0.966959	5055	5050	5	30.1725	23.4464	NF	45	N/A	N/A	No	No	N/A	N/A	N/A	0.455	0.356051	0.0553793	270.762	53	Dead	308
	TCGA-GN-A267-06A-21D-A196-08	Malignant melanoma, NOS	UV-high	0.159299	0.840701	594	587	7	42.7894	35.4765	RAS	38	Stage IIIA	Stage III/IV	No	Yes	No ulcer	IV	Clark IV/V	0.784	0.225336	0.0888698	203.512	11	Dead	1960
	TCGA-GN-A268-06A-11D-A196-08	Malignant melanoma, NOS	UV-high	0.16946	0.83054	455	455	0	40.9348	26.6408	RAS	83	Stage IIB	Stage I/II	No	Yes	No ulcer	V	Clark IV/V	0.9562	0.0461499	0.0765075	36.5305	3	Dead	1910
	TCGA-GN-A269-01A-11D-A19A-08	Superficial spreading melanoma	UV-high	0.0442241	0.955776	950	946	4	15.8275	29.3308	NF	70	Stage IIIC	Stage III/IV	No	Yes	Ulcer	V	Clark IV/V	0.6298	0.513122	0.0361376	N/A	N/A	N/A	N/A
	TCGA-GN-A26A-06A-11D-A19A-08	Malignant melanoma, NOS	UV-high	0.134124	0.865876	423	421	2	34.5995	18.6152	BRAF	63	Stage IIIA	Stage III/IV	No	Yes	No ulcer	IV	Clark IV/V	0.5782	0.369589	0.0289227	358.3	12	Dead	988
	TCGA-GN-A26C-01A-11D-A19A-08	Spindle cell melanoma, NOS	UV-high	0.0321167	0.967883	2135	2131	4	18.0771	36.1585	NF	77	Stage IIIC	Stage III/IV	No	Yes	Ulcer	IV	Clark IV/V	0.5349	0.457864	0.106315	571.977	107	Dead	821
	TCGA-GN-A26D-06A-11D-A19A-08	Malignant melanoma, NOS	UV-low	0.903115	0.0968854	55	52	3	47.4206	28.8974	Triple wild	72	Stage IIC	Stage I/II	No	Yes	Ulcer	V	Clark IV/V	0.836	0.125941	0.0354273	29.5665	6	Dead	1460
	TCGA-GN-A4U3-06A-11D-A32N-08	Malignant melanoma, NOS	UV-high	0.133349	0.866651	480	476	4	50.0992	39.3043	RAS	30	Stage III	Stage III/IV	No	Yes	No ulcer	IV	Clark IV/V	0.7913	0.0930038	0.0472426	28.9664	0	Alive	3708
	TCGA-GN-A4U4-06A-11D-A32N-08	Malignant melanoma, NOS	UV-high	0.0732516	0.926748	996	992	4	11.903	45.0091	RAS	73	Stage IIA	Stage I/II	No	Yes	Ulcer	IV	Clark IV/V	0.7913	0.218073	0.059545	30.3802	3	Alive	1197
	TCGA-GN-A4U5-01A-11D-A32N-08	Malignant melanoma, NOS	UV-high	0.0920888	0.907911	444	442	2	15.2923	45.1483	BRAF	61	Stage IB	Stage I/II	No	Yes	No ulcer	IV	Clark IV/V	0.6388	0.448698	0.0433969	695.203	35	Alive	1156
	TCGA-GN-A4U7-06A-21D-A32N-08	Malignant melanoma, NOS	UV-high	0.18789	0.81211	355	349	6	27.0104	45.1213	BRAF	56	Stage IIIC	Stage III/IV	No	Yes	No ulcer	IV	Clark IV/V	0.8806	0.0966247	0.0925257	2.53201	0	Dead	317
	TCGA-GN-A4U8-06A-11D-A32N-08	Malignant melanoma, NOS	UV-high	0.130183	0.869817	550	547	3	13.8078	51.7021	BRAF	51	N/A	N/A	No	Yes	N/A	N/A	N/A	0.654	0.411906	N/A	558.354	57	Alive	1487
	TCGA-GN-A4U9-06A-11D-A32N-08	Malignant melanoma, NOS	UV-low	0.959787	0.0402133	75	75	0	53.1159	39.0217	RAS	71	Stage IIIC	Stage III/IV	No	Yes	Ulcer	IV	Clark IV/V	0.836	0.1162	0.0939235	56.2507	4	Dead	673
	TCGA-GN-A8LK-06A-11D-A372-08	Malignant melanoma, NOS	UV-high	0.0892043	0.910796	2777	2758	19	33.8574	32.3951	Triple wild	70	Stage IB	Stage I/II	No	Yes	No ulcer	IV	Clark IV/V	0.9523	0.0475856	0.0331233	12.421	1	Dead	1524
	TCGA-GN-A8LL-06A-21D-A372-08	Malignant melanoma, NOS	UV-low	0.922417	0.0775833	61	57	4	46.8953	30.6693	Triple wild	68	Stage IIC	Stage I/II	No	Yes	Ulcer	N/A	N/A	0.9099	0.077719	0.0774729	59.8282	2	Dead	650
	TCGA-GN-A8LN-01A-11D-A372-08	Malignant melanoma, NOS	UV-high	0.161885	0.838115	349	349	0	19.1526	34.9225	RAS	68	Stage IIC	Stage I/II	No	Yes	Ulcer	IV	Clark IV/V	0.7913	0.10691	0.0932623	51.1575	5	Alive	772
	TCGA-GN-A9SD-06A-11D-A401-08	Malignant melanoma, NOS	UV-high	0.294782	0.705218	207	206	1	8.4315	21.8438	BRAF	59	Stage IA	Stage I/II	Yes	Yes	No ulcer	III	Clark I/II/III	0.6242	0.552947	0.0937777	209.538	129	Dead	1807
	TCGA-HR-A2OG-06A-21D-A197-08	Malignant melanoma, NOS	UV-high	0.159913	0.840087	254	253	1	25.9236	27.8668	RAS	50	N/A	N/A	No	Yes	N/A	N/A	N/A	0.521	0.355932	N/A	182.841	28	Alive	7
	TCGA-HR-A2OH-06A-11D-A197-08	Malignant melanoma, NOS	UV-high	0.223607	0.776393	160	159	1	26.9056	27.0824	BRAF	46	Stage IIIB	Stage III/IV	No	Yes	Ulcer	N/A	N/A	0.4069	0.486811	N/A	2608.8	195	Dead	2004
	TCGA-HR-A5NC-01A-11D-A27K-08	Malignant melanoma, NOS	UV-low	0.520285	0.479715	88	88	0	37.112	26.6793	BRAF	90	N/A	N/A	No	Yes	N/A	V	Clark IV/V	0.836	0.155092	0.00116836	25.0569	4	N/A	N/A
	TCGA-IH-A3EA-01A-11D-A20D-08	Nodular melanoma	UV-high	0.070674	0.929326	1992	1988	4	17.888	29.3	BRAF	61	Stage IIC	Stage I/II	No	Yes	Ulcer	N/A	N/A	0.836	0.236664	0.0484008	84.1034	3	Alive	524
	TCGA-LH-A9QB-06A-11D-A38G-08	Malignant melanoma, NOS	UV-high	0.129061	0.870939	370	368	2	26.5399	25.1853	BRAF	24	N/A	N/A	No	Yes	N/A	III	Clark I/II/III	0.8925	0.0409519	0.0234037	60.8826	1	Alive	11217
	TCGA-OD-A75X-06A-12D-A32N-08	Malignant melanoma, NOS	UV-high	0.130631	0.869369	1449	1441	8	26.5229	35.7299	BRAF	49	N/A	N/A	No	Yes	N/A	N/A	N/A	0.7913	0.0962008	0.0459616	65.0781	2	Dead	9061
	TCGA-QB-A6FS-06A-11D-A30X-08	Malignant melanoma, NOS	UV-high	0.0539587	0.946041	1605	1603	2	17.892	33.2329	BRAF	49	Stage IIIC	Stage III/IV	No	No	N/A	N/A	N/A	0.5702	0.435625	0.0322824	494.736	49	Alive	220
	TCGA-QB-AA9O-06A-11D-A397-08	Malignant melanoma, NOS	UV-high	0.104933	0.895067	2027	2026	1	25.0515	24.4524	RAS	73	Stage IIIC	Stage III/IV	No	No	N/A	N/A	N/A	0.6573	0.267483	0.0111296	533.765	21	Dead	549
	TCGA-RP-A690-06A-11D-A30X-08	Malignant melanoma, NOS	UV-low	0.838177	0.161823	18	18	0	6.1283	25.173	Triple wild	66	N/A	N/A	No	No	N/A	N/A	N/A	0.9259	0.0643804	0.01473	14.9888	3	Alive	6
	TCGA-RP-A693-06A-13D-A30X-08	Malignant melanoma, NOS	UV-high	0.108794	0.891206	1056	1049	7	15.3283	27.9614	Triple wild	77	Stage IV	Stage III/IV	No	No	N/A	N/A	N/A	0.6568	0.423166	0.0787412	221.902	6	Alive	10
	TCGA-RP-A694-06A-11D-A30X-08	Malignant melanoma, NOS	UV-high	0.0826478	0.917352	980	978	2	20.8776	26.4709	Triple wild	71	Stage IV	Stage III/IV	No	No	N/A	N/A	N/A	0.7913	0.319889	0.0275909	155.612	13	Alive	21
	TCGA-RP-A695-06A-11D-A30X-08	Malignant melanoma, NOS	UV-high	0.113642	0.886358	1179	1172	7	15.4476	28.0847	RAS	N/A	Stage IV	Stage III/IV	No	Yes	N/A	N/A	N/A	0.8744	0.24295	0.104631	120.572	16	N/A	N/A
	TCGA-RP-A6K9-06A-41D-A34U-08	Malignant melanoma, NOS	UV-low	0.967992	0.0320084	65	64	1	27.0161	24.1001	Triple wild	N/A	N/A	N/A	No	Yes	N/A	N/A	N/A	0.7019	0.289318	0.00914945	365.206	36	N/A	N/A
	TCGA-W3-A824-06A-21D-A34U-08	Malignant melanoma, NOS	UV-high	0.175505	0.824495	2018	2007	11	8.8389	26.3029	RAS	63	Stage I	Stage I/II	No	Yes	N/A	N/A	N/A	0.8548	0.183914	0.287913	692.253	41	Alive	6940
	TCGA-W3-A825-06A-11D-A34U-08	Malignant melanoma, NOS	UV-high	0.097078	0.902922	1517	1506	11	42.4081	24.0823	RAS	60	Stage II	Stage I/II	No	Yes	N/A	IV	Clark IV/V	0.6401	0.22337	0.0969364	608.592	46	Dead	1917
	TCGA-W3-A828-06A-11D-A34U-08	Desmoplastic melanoma, malignant	UV-high	0.192045	0.807955	1895	1878	17	11.8353	24.7771	NF	66	Stage II	Stage I/II	No	Yes	N/A	IV	Clark IV/V	0.6126	0.213148	0.0112485	83.913	7	Dead	3683
	TCGA-W3-AA1O-06A-11D-A38G-08	Malignant melanoma, NOS	UV-high	0.0508507	0.949149	1036	1034	2	33.1088	26.1364	Triple wild	85	Stage III	Stage III/IV	No	No	N/A	N/A	N/A	0.7913	0.160253	0.0241801	25.6993	1	Dead	122
	TCGA-W3-AA1Q-06A-11D-A38G-08	Malignant melanoma, NOS	UV-high	0.08203	0.91797	1290	1287	3	42.1922	27.4792	BRAF	57	Stage III	Stage III/IV	No	No	N/A	N/A	N/A	0.7843	0.271616	0.083955	182.76	31	Dead	2101
	TCGA-W3-AA1R-06A-11D-A397-08	Malignant melanoma, NOS	UV-high	0.0902878	0.909712	2330	2318	12	30.2436	24.7311	BRAF	71	Stage II	Stage I/II	No	Yes	N/A	V	Clark IV/V	0.7466	0.179841	0.0281523	164.835	27	Dead	3379
	TCGA-W3-AA1V-06B-11D-A401-08	Malignant melanoma, NOS	UV-high	0.0651897	0.93481	7012	7000	12	46.2015	20.6273	NF	63	Stage II	Stage I/II	No	Yes	No ulcer	IV	Clark IV/V	0.7409	0.21132	0.0276982	454.325	13	Dead	1280
	TCGA-W3-AA1W-06A-11D-A38G-08	Malignant melanoma, NOS	UV-high	0.0655732	0.934427	985	984	1	12.9506	25.0639	BRAF	64	Stage II	Stage I/II	Yes	Yes	No ulcer	IV	Clark IV/V	0.4637	0.516162	0.0199001	2878.17	221	Alive	6666
	TCGA-W3-AA21-06A-11D-A38G-08	Malignant melanoma, NOS	UV-high	0.0979803	0.90202	722	719	3	44.9148	26.3504	BRAF	26	Stage I	Stage I/II	No	Yes	No ulcer	III	Clark I/II/III	0.8588	0.120421	0.18548	34.3041	6	Dead	3195
	TCGA-WE-A8JZ-06A-11D-A372-08	Nodular melanoma	UV-high	0.296129	0.703871	282	280	2	32.574	30.2948	RAS	70	Stage IIIB	Stage III/IV	No	Yes	Ulcer	N/A	N/A	0.9017	0.105394	0.136866	43.1788	6	Alive	731
	TCGA-WE-A8K1-06A-21D-A372-08	Superficial spreading melanoma	UV-high	0.191037	0.808963	472	469	3	16.0489	32.4433	RAS	74	Stage IIIC	Stage III/IV	No	Yes	Ulcer	N/A	N/A	0.6607	0.464748	0.12381	554.31	46	Alive	1492
	TCGA-WE-A8K4-01A-12D-A372-08	Nodular melanoma	UV-high	0.100361	0.899639	1166	1161	5	19.013	21.8432	NF	85	Stage IIB	Stage I/II	No	Yes	N/A	N/A	N/A	0.7361	0.46326	0.241924	865.615	39	Alive	614
	TCGA-WE-A8K5-06A-11D-A372-08	Lentigo maligna melanoma	UV-high	0.0708161	0.929184	1570	1565	5	28.8147	28.8487	BRAF	65	Stage IV	Stage III/IV	No	Yes	No ulcer	III	Clark I/II/III	0.7913	0.161767	0.0526538	134.648	18	Dead	1860
	TCGA-WE-A8K6-06A-11D-A372-08	Malignant melanoma, NOS	UV-high	0.104481	0.895519	352	352	0	52.9306	30.354	BRAF	79	Stage IIIB	Stage III/IV	No	Yes	N/A	N/A	N/A	0.8556	0.0871162	0.0537679	31.1301	2	Alive	546
	TCGA-WE-A8ZM-06A-11D-A372-08	Malignant melanoma, NOS	UV-low	0.768806	0.231194	106	102	4	42.3343	27.3628	NF	70	Stage IIIB	Stage III/IV	No	Yes	N/A	N/A	N/A	0.9055	0.0421729	0.00255789	4.2995	0	Alive	3082
	TCGA-WE-A8ZN-06A-11D-A372-08	Malignant melanoma, NOS	UV-high	0.170408	0.829592	227	224	3	8.618	32.155	RAS	57	Stage IIB	Stage I/II	No	Yes	No ulcer	N/A	N/A	0.5157	0.428936	0.108335	553.952	16	Alive	1794
	TCGA-WE-A8ZO-06A-11D-A372-08	Superficial spreading melanoma	UV-high	0.0916217	0.908378	480	478	2	18.913	32.244	RAS	73	Stage IIIB	Stage III/IV	No	Yes	No ulcer	IV	Clark IV/V	0.7426	0.203618	0.0898175	263.999	21	Alive	2145
	TCGA-WE-A8ZQ-06A-41D-A372-08	Nodular melanoma	UV-high	0.346313	0.653687	237	237	0	49.9651	34.5614	BRAF	48	Stage IIA	Stage I/II	No	Yes	No ulcer	N/A	N/A	0.9397	0.0378529	0.042859	1.39178	0	Alive	1923
	TCGA-WE-A8ZR-06A-11D-A372-08	Nodular melanoma	UV-low	0.820913	0.179087	35	34	1	31.7087	25.6382	BRAF	49	Stage IIIC	Stage III/IV	No	Yes	Ulcer	N/A	N/A	0.836	0.198265	0.0481685	42.316	9	Dead	274
	TCGA-WE-A8ZT-06A-11D-A372-08	Malignant melanoma, NOS	UV-high	0.10171	0.89829	616	615	1	10.1703	28.4022	BRAF	25	Stage IV	Stage III/IV	No	Yes	Ulcer	N/A	N/A	0.7913	0.181417	0.163045	27.3359	3	Alive	359
	TCGA-WE-A8ZX-06A-11D-A372-08	Malignant melanoma, NOS	UV-high	0.0610109	0.938989	802	802	0	48.9921	27.6493	BRAF	45	Stage IIIB	Stage III/IV	No	No	N/A	N/A	N/A	0.7057	0.297057	0.16456	555.758	31	Alive	1089
	TCGA-WE-A8ZY-06A-11D-A372-08	Malignant melanoma, NOS	UV-high	0.212353	0.787647	351	350	1	63.6675	24.247	RAS	62	Stage IIA	Stage I/II	No	Yes	No ulcer	N/A	N/A	0.836	0.134619	0.0316666	64.5142	5	Dead	1506
	TCGA-WE-AA9Y-06A-12D-A38G-08	Superficial spreading melanoma	UV-high	0.302195	0.697805	98	97	1	47.6019	21.1874	Triple wild	37	Stage IIIC	Stage III/IV	No	Yes	No ulcer	N/A	N/A	0.6083	0.492672	0.0182357	114.901	27	Alive	370
	TCGA-WE-AAA0-06A-11D-A38G-08	Malignant melanoma, NOS	UV-high	0.0832363	0.916764	1951	1945	6	14.4527	26.361	BRAF	47	Stage IA	Stage I/II	No	Yes	No ulcer	N/A	N/A	0.8331	0.365937	0.188492	65.4445	50	Alive	1229
	TCGA-WE-AAA3-06A-11D-A38G-08	Malignant melanoma, NOS	UV-high	0.103231	0.896769	543	540	3	43.4903	31.2711	RAS	84	Stage IIIC	Stage III/IV	No	Yes	Ulcer	N/A	N/A	0.6847	0.292481	0.0600887	408.304	22	Alive	651
	TCGA-WE-AAA4-06A-12D-A38G-08	Malignant melanoma, NOS	UV-high	0.195322	0.804678	300	299	1	24.593	27.8665	BRAF	56	Stage IIIC	Stage III/IV	No	Yes	N/A	N/A	N/A	0.3036	0.579939	0.00152953	2642.48	121	Alive	760
	TCGA-XV-A9VZ-01A-11D-A38G-08	Malignant melanoma, NOS	UV-low	0.77276	0.22724	15	15	0	25.9365	20.6269	Triple wild	90	Stage II	Stage I/II	No	Yes	N/A	IV	Clark IV/V	0.8721	0.0784157	0.00894527	24.12	3	N/A	N/A
	TCGA-XV-A9W2-01A-11D-A397-08	Malignant melanoma, NOS	UV-low	0.854274	0.145726	45	45	0	22.7677	23.0243	RAS	81	Stage I	Stage I/II	No	Yes	N/A	II	Clark I/II/III	0.7466	0.317961	0.0378107	29.1025	2	Alive	417
	TCGA-XV-A9W5-01A-11D-A38G-08	Malignant melanoma, NOS	UV-high	0.367408	0.632592	126	125	1	43.0662	25.5886	BRAF	51	I/II NOS	Stage I/II	No	Yes	N/A	IV	Clark IV/V	0.8341	0.273895	0.0179102	208.317	6	Alive	392
	TCGA-XV-AAZV-01A-11D-A401-08	Malignant melanoma, NOS	UV-high	0.266843	0.733157	145	145	0	27.8531	22.7962	BRAF	56	Stage II	Stage I/II	No	Yes	N/A	IV	Clark IV/V	0.636	0.477338	0.063127	369.918	24	Alive	412
	TCGA-XV-AAZW-01A-12D-A401-08	Malignant melanoma, NOS	UV-high	0.377136	0.622864	220	218	2	20.6386	22.9014	BRAF	62	Stage II	Stage I/II	No	Yes	N/A	V	Clark IV/V	0.8725	0.0739466	0.0199233	27.3128	1	Dead	393
	TCGA-XV-AAZY-01A-12D-A401-08	Malignant melanoma, NOS	UV-high	0.111427	0.888573	235	233	2	8.8575	25.2495	RAS	76	Stage IIIC	Stage III/IV	No	Yes	N/A	V	Clark IV/V	0.7361	0.467324	0.0270701	159.279	31	Alive	405
	TCGA-XV-AB01-06A-12D-A401-08	Malignant melanoma, NOS	UV-high	0.164008	0.835992	200	193	7	38.5932	21.9711	BRAF	54	Stage II	Stage I/II	No	Yes	N/A	N/A	N/A	0.669	0.0853229	0.0380406	126.452	13	Alive	403
	TCGA-YD-A89C-06A-11D-A372-08	Malignant melanoma, NOS	UV-high	0.0509259	0.949074	2346	2340	6	23.1744	30.681	RAS	43	Stage IA	Stage I/II	No	Yes	No ulcer	IV	Clark IV/V	0.7019	0.26778	0.267987	19.6354	3	Alive	210
	TCGA-YD-A9TA-06A-11D-A397-08	Malignant melanoma, NOS	UV-high	0.064239	0.935761	4401	4390	11	53.0254	23.44	NF	75	N/A	N/A	No	Yes	N/A	III	Clark I/II/III	0.7067	0.204822	0.160365	305.399	34	Alive	1496
	TCGA-YD-A9TB-06A-12D-A401-08	Malignant melanoma, NOS	UV-high	0.158544	0.841456	475	473	2	29.7572	23.5665	BRAF	N/A	N/A	N/A	No	Yes	No ulcer	IV	Clark IV/V	0.7189	0.168643	0.0461261	137.89	16	N/A	N/A
	TCGA-YG-AA3N-01A-11D-A38G-08	Nodular melanoma	UV-high	0.0282891	0.971711	2785	2783	2	11.2291	21.6847	BRAF	67	Stage IIC	Stage I/II	No	Yes	N/A	IV	Clark IV/V	0.6458	0.335416	0.0584273	699.763	47	Alive	306
	TCGA-YG-AA3O-06A-11D-A38G-08	Malignant melanoma, NOS	UV-high	0.12574	0.87426	1530	1529	1	33.9581	23.7748	BRAF	62	N/A	N/A	No	Yes	N/A	N/A	N/A	0.7686	0.205438	0.00365005	117.111	18	Dead	1154
	TCGA-YG-AA3P-06A-11D-A38G-08	Malignant melanoma, NOS	UV-low	0.903754	0.0962462	96	93	3	68.944	31.2058	NF	63	Stage IIB	Stage I/II	No	Yes	No ulcer	V	Clark IV/V	0.958	0.0376136	0.00830784	25.3721	5	Alive	439
	TCGA-Z2-A8RT-06A-11D-A372-08	Malignant melanoma, NOS	UV-high	0.0275539	0.972446	3948	3941	7	23.7237	38.7947	Triple wild	42	Stage IIB	Stage I/II	No	Yes	Ulcer	III	Clark I/II/III	0.7097	0.221996	0.117561	204.988	35	Alive	839
	TCGA-Z2-AA3S-06A-11D-A397-08	Malignant melanoma, NOS	UV-high	0.181943	0.818057	295	293	2	27.0026	21.3924	Triple wild	58	Stage IA	Stage I/II	No	Yes	No ulcer	II	Clark I/II/III	0.8417	0.0975817	0.135255	98.6324	21	Alive	2950
	TCGA-Z2-AA3V-06A-11D-A397-08	Malignant melanoma, NOS	UV-high	0.109827	0.890173	585	583	2	23.5607	24.9297	BRAF	57	Stage IA	Stage I/II	No	Yes	No ulcer	N/A	N/A	0.4552	0.502289	0.148527	1165.2	100	Alive	486

## Sheet: TableS4
	Supplementary Table S4. Clinical and genomic attributes of each sample in SRA, ICGC, panel simulation, and panel sequencing cohorts
	Cohort	Study	Sample	Cluster	SigA weight (by NMF)	SigB weight (by NMF)	TCGA SigA weight (by refitting)	TCGA SigB weight (by refitting)	Cosine similarity	Mutation counts	SNV counts	Mutations other than SNVs	Survival status	Survival time (days)
	ICGC	ICGC-AU	EXTERN-MELA-20140505-002	UV-low	0.95587	0.0441296	0.854795	0.145205	0.829741	356	336	20	Alive	6080
	ICGC	ICGC-AU	EXTERN-MELA-20140505-004	UV-low	0.73886	0.26114	0.587886	0.412114	0.928655	473	452	21	Dead	2464
	ICGC	ICGC-AU	EXTERN-MELA-20140505-006	UV-low	0.847623	0.152377	0.716842	0.283158	0.820743	232	219	13	Dead	519
	ICGC	ICGC-AU	EXTERN-MELA-20140505-008	UV-low	0.986668	0.0133319	1	0	0.69183	132	131	1	Alive	25
	ICGC	ICGC-AU	EXTERN-MELA-20140505-010	UV-low	0.889945	0.110055	0.770085	0.229915	0.870521	130	120	10	Dead	4870
	ICGC	ICGC-AU	EXTERN-MELA-20140505-012	UV-high	0.0706126	0.929387	0.062673	0.937327	0.994954	14772	14348	424	Dead	154
	ICGC	ICGC-AU	EXTERN-MELA-20140505-014	UV-low	0.916181	0.0838194	0.811288	0.188712	0.724534	118	112	6	Dead	2717
	ICGC	ICGC-AU	EXTERN-MELA-20140505-018	UV-low	0.939894	0.060106	0.870503	0.129497	0.833135	118	107	11	Dead	1687
	ICGC	ICGC-AU	EXTERN-MELA-20140505-020	UV-low	0.856576	0.143424	0.744175	0.255825	0.812909	69	66	3	Alive	1918
	ICGC	ICGC-AU	EXTERN-MELA-20140505-022	UV-low	0.832741	0.167259	0.657713	0.342287	0.851312	200	194	6	Dead	323
	ICGC	ICGC-AU	EXTERN-MELA-20140505-023	UV-low	1	3.9e-15	1	0	0.695776	82	80	2	Alive	954
	ICGC	ICGC-AU	EXTERN-MELA-20140505-025	UV-low	0.976958	0.0230423	0.955969	0	0.839407	144	136	8	Alive	69
	ICGC	ICGC-AU	EXTERN-MELA-20140505-027	UV-low	0.94518	0.0548199	0.849143	0.150857	0.76766	393	379	14	Alive	4219
	ICGC	ICGC-AU	EXTERN-MELA-20140505-028	UV-high	0.215537	0.784463	0.165508	0.834492	0.985666	493	476	17	Dead	415
	ICGC	ICGC-AU	EXTERN-MELA-20140505-032	UV-high	0.0622592	0.937741	0	0.993177	0.985389	3567	3448	119	Alive	763
	ICGC	ICGC-AU	EXTERN-MELA-20140505-034	UV-high	0.0615796	0.93842	0	0.97926	0.990115	897	860	37	Alive	2548
	ICGC	ICGC-AU	EXTERN-MELA-20140505-036	UV-low	0.70327	0.29673	0.475464	0.524536	0.868249	151	149	2	Dead	1323
	ICGC	ICGC-AU	EXTERN-MELA-20140505-038	UV-high	0.0327456	0.967254	0	1	0.989956	9385	9049	336	Alive	1160
	ICGC	ICGC-AU	EXTERN-MELA-20140505-040	UV-high	0.0368291	0.963171	0	1	0.992953	4432	4274	158	Dead	1322
	ICGC	ICGC-AU	EXTERN-MELA-20140505-041	UV-high	0.173311	0.826689	0.0759407	0.924059	0.988614	1517	1459	58	Alive	1338
	ICGC	ICGC-AU	EXTERN-MELA-20140505-043	UV-high	0.0870976	0.912902	0.0613965	0.938603	0.978249	581	556	25	Alive	1683
	ICGC	ICGC-AU	EXTERN-MELA-20140505-045	UV-high	0.209017	0.790983	0.112281	0.887719	0.979083	804	795	9	Alive	546
	ICGC	ICGC-AU	EXTERN-MELA-20140505-047	UV-high	1.18e-10	1	0	0.977481	0.986682	698	660	38	Alive	1199
	ICGC	ICGC-AU	EXTERN-MELA-20140505-049	UV-high	0.176752	0.823248	0.0927821	0.907218	0.98827	1270	1209	61	Alive	1236
	ICGC	ICGC-AU	EXTERN-MELA-20140505-052	UV-high	0.087231	0.912769	0.085768	0.914232	0.993773	1498	1465	33	Alive	763
	ICGC	ICGC-AU	EXTERN-MELA-20140505-054	UV-low	0.893584	0.106416	0.771901	0.228099	0.76486	67	63	4	Alive	0
	ICGC	ICGC-AU	EXTERN-MELA-20140505-056	UV-high	0.0655695	0.934431	0	1	0.982589	1592	1560	32	Alive	212
	ICGC	ICGC-AU	EXTERN-MELA-20140505-058	UV-high	0.112185	0.887815	0.0967573	0.903243	0.995446	4576	4348	228	Alive	489
	ICGC	ICGC-AU	EXTERN-MELA-20140505-060	UV-high	9.33e-09	1	0	0.984146	0.986777	273	265	8	Alive	3695
	ICGC	ICGC-AU	EXTERN-MELA-20140505-061	UV-high	0.0839691	0.916031	0.0654167	0.934583	0.986137	1282	1223	59	Alive	3407
	ICGC	ICGC-AU	EXTERN-MELA-20140505-063	UV-high	0.0599894	0.940011	0.0692154	0.930785	0.988871	5546	5350	196	Dead	659
	ICGC	ICGC-AU	EXTERN-MELA-20140505-069	UV-high	0.112666	0.887334	0.0680436	0.931956	0.988916	765	744	21	Dead	1871
	ICGC	ICGC-AU	EXTERN-MELA-20140505-071	UV-high	0.0799596	0.92004	0	0.974032	0.980805	951	921	30	Alive	8444
	ICGC	ICGC-AU	EXTERN-MELA-20140505-073	UV-high	0.138432	0.861568	0	0.941843	0.992111	1026	1001	25	Dead	7000
	ICGC	ICGC-AU	EXTERN-MELA-20140505-075	UV-high	0.0445221	0.955478	0	0.964287	0.993334	1614	1554	60	Dead	6590
	ICGC	ICGC-AU	EXTERN-MELA-20140505-081	UV-high	0.0515991	0.948401	0	1	0.991655	2399	2347	52	Dead	3049
	ICGC	ICGC-AU	EXTERN-MELA-20140514-002	UV-high	0.133039	0.866961	0.136897	0.863103	0.989925	2493	2397	96	Dead	4343
	ICGC	ICGC-AU	EXTERN-MELA-20140514-004	UV-high	0.11077	0.88923	0	0.956707	0.994303	1444	1415	29	Dead	1653
	ICGC	ICGC-AU	EXTERN-MELA-20140514-008	UV-high	0.0116728	0.988327	0	1	0.991608	4210	4113	97	Alive	3479
	ICGC	ICGC-AU	EXTERN-MELA-20140514-010	UV-high	0.0195329	0.980467	0	1	0.992943	6562	6407	155	Dead	1438
	ICGC	ICGC-AU	EXTERN-MELA-20140514-012	UV-low	0.989541	0.0104588	1	0	0.669794	123	121	2	Dead	590
	ICGC	ICGC-AU	EXTERN-MELA-20140514-014	UV-high	0.170119	0.829881	0.0793766	0.920623	0.981076	556	545	11	Dead	1446
	ICGC	ICGC-AU	EXTERN-MELA-20140514-016	UV-high	0.168649	0.831351	0.0636623	0.936338	0.994169	1452	1405	47	Dead	4753
	ICGC	ICGC-AU	EXTERN-MELA-20140514-017	UV-high	0.0384718	0.961528	0	1	0.979654	960	948	12	Alive	5501
	ICGC	ICGC-AU	EXTERN-MELA-20140514-018	UV-high	0.20913	0.79087	0.0715677	0.928432	0.991444	1000	973	27	Dead	313
	ICGC	ICGC-AU	EXTERN-MELA-20140514-019	UV-high	0.149518	0.850482	0	0.953241	0.993081	1804	1776	28	Alive	6672
	ICGC	ICGC-AU	EXTERN-MELA-20140514-020	UV-low	0.931376	0.0686239	0.815384	0.184616	0.842001	253	237	16	Dead	294
	ICGC	ICGC-AU	EXTERN-MELA-20140514-022	UV-low	0.943619	0.056381	0.837476	0.162524	0.798626	152	149	3	Alive	510
	ICGC	ICGC-AU	EXTERN-MELA-20140514-024	UV-low	0.914468	0.0855316	0.800288	0.199712	0.710589	68	65	3	Dead	1504
	ICGC	ICGC-AU	EXTERN-MELA-20140514-026	UV-low	0.857072	0.142928	0.679439	0.320561	0.865771	359	341	18	Alive	1860
	ICGC	ICGC-AU	EXTERN-MELA-20140514-028	UV-low	0.881862	0.118138	0.750417	0.249583	0.81464	99	93	6	Dead	640
	ICGC	ICGC-AU	EXTERN-MELA-20140514-030	UV-low	0.950767	0.0492329	0.892469	0.107531	0.822029	126	121	5	Alive	1484
	ICGC	ICGC-AU	EXTERN-MELA-20140514-032	UV-low	0.815646	0.184354	0.68621	0.31379	0.790853	171	171	0	Alive	573
	ICGC	ICGC-AU	EXTERN-MELA-20140514-035	UV-low	0.961476	0.0385237	0.882015	0.117985	0.856592	190	182	8	Alive	523
	ICGC	ICGC-AU	EXTERN-MELA-20140514-037	UV-low	0.564394	0.435606	0.410628	0.589372	0.954316	586	565	21	Dead	1188
	ICGC	ICGC-AU	EXTERN-MELA-20140514-041	UV-low	1	3.9e-15	1	0	0.713481	71	68	3	Alive	1158
	ICGC	ICGC-AU	EXTERN-MELA-20140514-043	UV-low	0.841278	0.158722	0.713851	0.286149	0.849002	157	144	13	Alive	1275
	ICGC	ICGC-AU	EXTERN-MELA-20140514-045	UV-low	0.963403	0.0365969	0.903824	0.0961757	0.828339	162	161	1	Alive	157
	ICGC	ICGC-AU	EXTERN-MELA-20140514-047	UV-low	0.499949	0.500051	0.301374	0.698626	0.958118	183	180	3	Alive	1257
	ICGC	ICGC-AU	EXTERN-MELA-20140514-049	UV-low	0.900923	0.0990774	0.80193	0.19807	0.791356	125	119	6	Alive	3690
	ICGC	ICGC-AU	EXTERN-MELA-20140514-050	UV-low	0.93807	0.0619304	0.850946	0.149054	0.838761	126	121	5	Dead	1732
	ICGC	ICGC-AU	EXTERN-MELA-20140514-052	UV-low	0.791962	0.208038	0.596899	0.403101	0.901682	109	104	5	Dead	1505
	ICGC	ICGC-AU	EXTERN-MELA-20140514-054	UV-low	0.908206	0.0917944	0.800304	0.199696	0.860837	192	177	15	Dead	1923
	ICGC	ICGC-AU	EXTERN-MELA-20140514-056	UV-low	0.945694	0.0543064	0.881187	0.118813	0.864042	230	222	8	Alive	129
	ICGC	ICGC-AU	EXTERN-MELA-20140514-058	UV-low	0.946545	0.0534548	0.860015	0.139985	0.861065	138	128	10	Alive	309
	ICGC	ICGC-AU	EXTERN-MELA-20140514-059	UV-low	0.953485	0.0465152	0.874555	0.125445	0.826485	171	160	11	Dead	1334
	ICGC	ICGC-AU	EXTERN-MELA-20140524-006	UV-high	0.0246168	0.975383	0	1	0.99389	4206	4102	104	Dead	265
	ICGC	ICGC-AU	EXTERN-MELA-20140524-008	UV-high	0.130343	0.869657	0	0.946531	0.994795	2372	2271	101	Alive	4051
	ICGC	ICGC-AU	EXTERN-MELA-20140524-012	UV-high	0.131395	0.868605	0	0.942924	0.986018	2757	2700	57	Dead	8174
	ICGC	ICGC-AU	EXTERN-MELA-20140524-014	UV-high	0.0903427	0.909657	0.0904976	0.909502	0.990555	5034	4767	267	Dead	882
	ICGC	ICGC-AU	EXTERN-MELA-20140524-016	UV-high	0.0933579	0.906642	0	0.970513	0.990114	916	887	29	Alive	2908
	ICGC	ICGC-AU	EXTERN-MELA-20140524-018	UV-low	0.860275	0.139725	0.756427	0.243573	0.918125	201	198	3	Alive	1203
	ICGC	ICGC-AU	EXTERN-MELA-20140524-020	UV-high	0.109559	0.890441	0	0.956995	0.991642	1975	1919	56	Alive	2611
	ICGC	ICGC-AU	EXTERN-MELA-20140524-022	UV-high	0.145619	0.854381	0	0.987262	0.974702	586	567	19	Dead	545
	ICGC	ICGC-AU	EXTERN-MELA-20140524-049	UV-high	0.119533	0.880467	0	0.997818	0.986392	1705	1664	41	Alive	3932
	ICGC	ICGC-AU	EXTERN-MELA-20140526-022	UV-high	0.158208	0.841792	0.103664	0.896336	0.995765	1754	1684	70	Dead	3743
	ICGC	ICGC-AU	EXTERN-MELA-20140526-024	UV-high	0.0690196	0.93098	0	0.984373	0.989752	1135	1108	27	Alive	4825
	ICGC	ICGC-AU	EXTERN-MELA-20140526-026	UV-high	0.0529467	0.947053	0	0.963265	0.970212	119	117	2	Dead	601
	ICGC	ICGC-AU	EXTERN-MELA-20140526-028	UV-high	0.0694256	0.930574	0	0.976453	0.995061	3237	3193	44	Alive	5590
	ICGC	ICGC-AU	EXTERN-MELA-20140526-030	UV-high	0.0756603	0.92434	0	1	0.993911	3024	2932	92	Dead	598
	ICGC	ICGC-AU	EXTERN-MELA-20140526-033	UV-high	0.180852	0.819148	0.129389	0.870611	0.990747	595	581	14	Dead	516
	ICGC	ICGC-AU	EXTERN-MELA-20140526-035	UV-high	0.0192162	0.980784	0	0.998113	0.992306	10739	10403	336	Alive	1527
	ICGC	ICGC-AU	EXTERN-MELA-20140526-039	UV-high	0.144022	0.855978	0.0973265	0.902674	0.991524	2128	2051	77	Dead	10438
	ICGC	ICGC-AU	EXTERN-MELA-20140526-041	UV-high	0.0612366	0.938763	0	0.990459	0.995265	1406	1350	56	Dead	4221
	ICGC	ICGC-AU	EXTERN-MELA-20140526-043	UV-high	0.133524	0.866476	0	0.95262	0.993655	1510	1451	59	Dead	282
	ICGC	ICGC-AU	EXTERN-MELA-20140526-045	UV-high	0.0752262	0.924774	0	0.960959	0.996789	1539	1455	84	Dead	2993
	ICGC	ICGC-AU	EXTERN-MELA-20140526-047	UV-high	0.124678	0.875322	0.122129	0.877871	0.988636	1725	1639	86	Dead	2800
	ICGC	ICGC-AU	EXTERN-MELA-20140526-049	UV-high	0.033381	0.966619	0	0.995487	0.992808	5170	5006	164	Dead	4256
	ICGC	ICGC-AU	EXTERN-MELA-20140526-051	UV-high	0.0947769	0.905223	0	0.978091	0.994214	2978	2880	98	Alive	363
	ICGC	ICGC-AU	EXTERN-MELA-20140526-053	UV-high	0.0479568	0.952043	0	0.991125	0.99561	3359	3270	89	Alive	3978
	ICGC	ICGC-AU	EXTERN-MELA-20140526-055	UV-high	0.0728156	0.927184	0	0.96832	0.992578	12551	12119	432	Alive	7730
	ICGC	ICGC-AU	EXTERN-MELA-20140526-057	UV-high	0.369895	0.630105	0.247616	0.752384	0.989672	5456	4870	586	Alive	4136
	ICGC	ICGC-AU	EXTERN-MELA-20140526-059	UV-high	0.0682681	0.931732	0	1	0.990586	2526	2435	91	Dead	1810
	ICGC	ICGC-AU	EXTERN-MELA-20140526-061	UV-high	0.0488985	0.951101	0	1	0.993989	1654	1603	51	Alive	2495
	ICGC	ICGC-AU	EXTERN-MELA-20140526-063	UV-high	0.00906822	0.990932	0	1	0.990287	7810	7549	261	Alive	2226
	ICGC	ICGC-AU	EXTERN-MELA-20140526-065	UV-low	0.860712	0.139288	0.72786	0.27214	0.881617	222	209	13	Dead	1447
	ICGC	ICGC-AU	EXTERN-MELA-20140526-067	UV-high	0.157882	0.842118	0.0781584	0.921842	0.991051	737	727	10	Dead	151
	ICGC	ICGC-AU	EXTERN-MELA-20140526-069	UV-high	0.0105944	0.989406	0	1	0.990747	7627	7430	197	Alive	35
	ICGC	ICGC-AU	EXTERN-MELA-20140526-071	UV-low	0.97967	0.0203299	0.907628	0.0923717	0.788179	97	92	5	Alive	2446
	ICGC	ICGC-AU	EXTERN-MELA-20140526-073	UV-high	0.0439344	0.956066	0	1	0.993037	5234	4960	274	Alive	1934
	ICGC	ICGC-AU	EXTERN-MELA-20140526-075	UV-high	0.0415871	0.958413	0	1	0.987128	2378	2303	75	Dead	486
	ICGC	ICGC-AU	EXTERN-MELA-20140526-077	UV-high	0.021241	0.978759	0	1	0.991474	7277	7060	217	Dead	79
	ICGC	ICGC-AU	EXTERN-MELA-20140526-078	UV-high	0.240128	0.759872	0.124557	0.875443	0.989773	1114	1071	43	Dead	4566
	ICGC	ICGC-AU	EXTERN-MELA-20140526-082	UV-high	0.0799801	0.92002	0	0.979888	0.994326	3163	3061	102	Dead	664
	ICGC	ICGC-AU	EXTERN-MELA-20140526-084	UV-high	0.0684893	0.931511	0	0.98501	0.99333	10656	10255	401	Alive	1324
	ICGC	ICGC-AU	EXTERN-MELA-20140526-088	UV-low	0.547997	0.452003	0.318029	0.681971	0.930445	1891	1783	108	Alive	3733
	ICGC	ICGC-AU	EXTERN-MELA-20140526-090	UV-high	0.230002	0.769998	0.149992	0.850008	0.949047	265	252	13	Dead	5325
	ICGC	ICGC-AU	EXTERN-MELA-20140526-092	UV-high	0.19942	0.80058	0.0891483	0.910852	0.992031	1773	1713	60	Alive	310
	ICGC	ICGC-AU	EXTERN-MELA-20140526-096	UV-high	0.0663147	0.933685	0	1	0.989134	2122	2074	48	Dead	5107
	ICGC	ICGC-AU	EXTERN-MELA-20140526-097	UV-high	0.0352664	0.964734	0	1	0.985775	4827	4710	117	Dead	2613
	ICGC	ICGC-AU	EXTERN-MELA-20140526-099	UV-high	0.17109	0.82891	0.0732338	0.926766	0.991436	1612	1572	40	Alive	0
	ICGC	ICGC-AU	EXTERN-MELA-20140526-101	UV-high	0.0113421	0.988658	0	1	0.980787	16163	15947	216	Alive	427
	ICGC	ICGC-AU	EXTERN-MELA-20140526-105	UV-high	0.0684134	0.931587	0	1	0.994766	2330	2243	87	Alive	1803
	ICGC	ICGC-AU	EXTERN-MELA-20140528-002	UV-high	0.0913576	0.908642	0	1	0.981417	1993	1956	37	Alive	3377
	ICGC	ICGC-AU	EXTERN-MELA-20140528-004	UV-high	0.0914725	0.908527	0	0.996055	0.993926	1583	1532	51	Alive	3735
	ICGC	ICGC-AU	EXTERN-MELA-20140528-006	UV-low	0.940382	0.0596181	0.854067	0.145933	0.844476	161	153	8	Dead	660
	ICGC	ICGC-AU	EXTERN-MELA-20140528-008	UV-high	0.0419603	0.95804	0	1	0.989169	594	588	6	Alive	2235
	ICGC	ICGC-AU	EXTERN-MELA-20140528-010	UV-low	0.946049	0.0539505	0.833526	0.166474	0.799455	139	138	1	Dead	559
	ICGC	ICGC-AU	EXTERN-MELA-20140528-012	UV-high	0.0843828	0.915617	0	0.94	0.998399	2539	2467	72	Alive	1514
	ICGC	ICGC-AU	EXTERN-MELA-20140530-002	UV-high	0.147418	0.852582	0.119575	0.880425	0.987703	1040	1020	20	Dead	351
	ICGC	ICGC-AU	EXTERN-MELA-20140530-004	UV-high	0.035391	0.964609	0	1	0.987866	12780	12523	257	Dead	900
	ICGC	ICGC-AU	EXTERN-MELA-20140530-006	UV-high	0.211065	0.788935	0.0959336	0.904066	0.988102	1625	1567	58	Dead	623
	ICGC	ICGC-AU	EXTERN-MELA-20140530-008	UV-high	0.154787	0.845213	0.101546	0.898454	0.992975	2063	1969	94	Dead	1093
	ICGC	ICGC-AU	EXTERN-MELA-20140530-010	UV-high	0.0717926	0.928207	0	0.999609	0.984341	1611	1565	46	Dead	424
	ICGC	ICGC-AU	EXTERN-MELA-20140530-012	UV-high	0.179024	0.820976	0.0804958	0.919504	0.993109	1884	1858	26	Alive	2307
	ICGC	ICGC-AU	EXTERN-MELA-20140530-014	UV-high	0.0716697	0.92833	0	1	0.981815	1022	998	24	Alive	743
	ICGC	ICGC-AU	EXTERN-MELA-20140530-016	UV-high	0.0565128	0.943487	0	0.983489	0.996671	1473	1426	47	Dead	2402
	ICGC	ICGC-AU	EXTERN-MELA-20140530-018	UV-high	0.0926105	0.907389	0	0.996421	0.993129	6118	5928	190	Dead	1419
	ICGC	ICGC-AU	EXTERN-MELA-20140530-020	UV-low	0.997289	0.00271089	1	0	0.579968	41	41	0	Dead	412
	ICGC	ICGC-AU	EXTERN-MELA-20140530-022	UV-high	0.0239234	0.976077	0	1	0.992466	2526	2287	239	Alive	1270
	ICGC	ICGC-AU	EXTERN-MELA-20140924-001	UV-high	0.0386511	0.961349	0	0.986897	0.991267	3418	3276	142	Dead	1264
	ICGC	ICGC-AU	EXTERN-MELA-20140924-003	UV-high	0.100193	0.899807	0	1	0.98993	1303	1260	43	Alive	4552
	ICGC	ICGC-AU	EXTERN-MELA-20140924-005	UV-high	0.182338	0.817662	0.100698	0.899302	0.990041	664	643	21	Dead	1120
	ICGC	ICGC-AU	EXTERN-MELA-20140924-007	UV-high	0.268522	0.731478	0.116235	0.883765	0.975311	515	487	28	Alive	1097
	ICGC	ICGC-AU	EXTERN-MELA-20140924-009	UV-high	0.166822	0.833178	0	0.949548	0.994717	790	755	35	Dead	7814
	ICGC	ICGC-AU	EXTERN-MELA-20140924-011	UV-high	0.0741556	0.925844	0	1	0.986693	1544	1506	38	Dead	1052
	ICGC	ICGC-AU	EXTERN-MELA-20140924-013	UV-high	0.0915239	0.908476	0	0.960707	0.990141	5938	5765	173	Dead	2013
	ICGC	ICGC-AU	EXTERN-MELA-20140924-014	UV-high	0.0956782	0.904322	0	0.960122	0.990687	5852	5681	171	Dead	2013
	ICGC	ICGC-AU	EXTERN-MELA-20140924-016	UV-high	0.186102	0.813898	0	0.966274	0.940413	213	208	5	Dead	756
	ICGC	ICGC-AU	EXTERN-MELA-20140924-017	UV-high	0.0383352	0.961665	0	1	0.986079	6111	5961	150	Dead	756
	ICGC	ICGC-AU	EXTERN-MELA-20140924-019	UV-high	0.0191401	0.98086	0	1	0.994158	6434	6393	41	Dead	10274
	ICGC	ICGC-AU	EXTERN-MELA-20140924-023	UV-high	0.0868491	0.913151	0	0.960433	0.991495	1980	1925	55	Dead	633
	ICGC	ICGC-AU	EXTERN-MELA-20140924-025	UV-low	0.954523	0.0454765	0.899181	0.100819	0.830531	119	115	4	Dead	508
	ICGC	ICGC-AU	EXTERN-MELA-20140924-027	UV-high	0.0969341	0.903066	0.0877313	0.912269	0.984275	2330	2202	128	Dead	266
	ICGC	ICGC-AU	EXTERN-MELA-20140924-029	UV-high	0.0941216	0.905878	0.0755735	0.924427	0.992274	7468	7040	428	Dead	4459
	ICGC	ICGC-AU	EXTERN-MELA-20140924-031	UV-high	0.0999248	0.900075	0.0680057	0.931994	0.996692	2022	1941	81	Alive	8479
	ICGC	ICGC-AU	EXTERN-MELA-20140924-033	UV-high	0.190715	0.809285	0	0.956929	0.983563	6191	6045	146	Dead	595
	ICGC	ICGC-AU	EXTERN-MELA-20140924-035	UV-high	0.0128586	0.987141	0	1	0.995548	6942	6746	196	Alive	1236
	ICGC	ICGC-AU	EXTERN-MELA-20140924-037	UV-low	0.935468	0.0645324	0.855607	0.144393	0.915389	276	267	9	Dead	3023
	ICGC	ICGC-AU	EXTERN-MELA-20140924-039	UV-high	0.259527	0.740473	0.101642	0.898358	0.981964	511	488	23	Dead	248
	ICGC	ICGC-AU	EXTERN-MELA-20140924-043	UV-high	0.0772507	0.922749	0.077553	0.922447	0.995127	10652	10243	409	Dead	842
	ICGC	ICGC-AU	EXTERN-MELA-20140924-047	UV-high	0.0628835	0.937117	0	1	0.981299	2770	2723	47	Alive	1176
	ICGC	ICGC-AU	EXTERN-MELA-20140924-049	UV-high	0.0844347	0.915565	0	0.962801	0.990217	2109	2048	61	Alive	3439
	ICGC	ICGC-AU	EXTERN-MELA-20140924-051	UV-high	0.112182	0.887818	0	0.978707	0.992926	1127	1107	20	Alive	1366
	ICGC	ICGC-AU	EXTERN-MELA-20140924-053	UV-high	0.146433	0.853567	0.0660912	0.933909	0.993269	1096	1040	56	Alive	4635
	ICGC	ICGC-AU	EXTERN-MELA-20140924-055	UV-low	0.844949	0.155051	0.738447	0.261553	0.860388	104	100	4	Dead	463
	ICGC	ICGC-AU	EXTERN-MELA-20140924-056	UV-low	0.854108	0.145892	0.722462	0.277538	0.851293	107	99	8	Dead	463
	ICGC	ICGC-AU	EXTERN-MELA-20140924-058	UV-high	0.196609	0.803391	0.130687	0.869313	0.987942	1436	1351	85	Dead	940
	ICGC	ICGC-AU	EXTERN-MELA-20140924-059	UV-high	0.204556	0.795444	0.136167	0.863833	0.987244	1520	1437	83	Dead	940
	ICGC	ICGC-AU	EXTERN-MELA-20140924-061	UV-high	0.307212	0.692788	0.157112	0.842888	0.981589	346	331	15	Dead	124
	ICGC	ICGC-AU	EXTERN-MELA-20140924-062	UV-high	0.269356	0.730644	0.0839477	0.916052	0.967041	392	377	15	Dead	124
	ICGC	ICGC-AU	EXTERN-MELA-20140924-064	UV-low	0.835911	0.164089	0.746241	0.253759	0.742618	70	69	1	Dead	650
	ICGC	ICGC-AU	EXTERN-MELA-20140924-065	UV-low	0.87244	0.12756	0.762313	0.237687	0.742597	50	50	0	Dead	650
	ICGC	ICGC-AU	EXTERN-MELA-20140924-067	UV-high	0.296084	0.703916	0.214757	0.785243	0.98402	774	733	41	Dead	280
	ICGC	ICGC-AU	EXTERN-MELA-20140924-068	UV-high	0.289557	0.710443	0.232353	0.767647	0.967697	415	397	18	Dead	280
	ICGC	ICGC-AU	EXTERN-MELA-20140924-070	UV-low	0.995019	0.00498054	1	0	0.609764	54	50	4	Alive	1623
	ICGC	ICGC-AU	EXTERN-MELA-20140924-071	UV-low	0.918875	0.0811249	0.853042	0.146958	0.614605	53	49	4	Alive	1623
	ICGC	ICGC-AU	EXTERN-MELA-20140924-076	UV-high	0.0339482	0.966052	0	0.976689	0.987465	13158	12383	775	Dead	1110
	ICGC	ICGC-AU	EXTERN-MELA-20140924-077	UV-high	0.0586178	0.941382	0	0.988671	0.991725	3216	3034	182	Dead	1110
	ICGC	ICGC-AU	EXTERN-MELA-20140924-079	UV-high	0.0650592	0.934941	0.0693808	0.930619	0.993153	9993	9516	477	Dead	907
	ICGC	ICGC-AU	EXTERN-MELA-20140924-080	UV-high	0.115768	0.884232	0.0896821	0.910318	0.965843	9881	9067	814	Dead	907
	ICGC	ICGC-AU	EXTERN-MELA-20140924-082	UV-high	0.0885434	0.911457	0	1	0.986811	2410	2346	64	Alive	1096
	ICGC	ICGC-AU	EXTERN-MELA-20140924-083	UV-high	0.113739	0.886261	0	1	0.984694	2423	2379	44	Alive	1096
	ICGC	ICGC-AU	EXTERN-MELA-20140924-085	UV-high	0.20278	0.79722	0.112949	0.887051	0.989382	258	245	13	Dead	509
	ICGC	ICGC-AU	EXTERN-MELA-20140924-086	UV-high	0.246259	0.753741	0.125476	0.874524	0.981371	223	215	8	Dead	509
	ICGC	ICGC-AU	EXTERN-MELA-20140924-088	UV-high	0.0210717	0.978928	0	1	0.990344	7216	6974	242	Alive	99
	ICGC	ICGC-AU	EXTERN-MELA-20140924-089	UV-high	0.0501239	0.949876	0	1	0.989622	434	423	11	Alive	99
	ICGC	ICGC-AU	EXTERN-MELA-20140924-094	UV-high	0.00700357	0.992996	0	1	0.97823	13471	13224	247	Alive	1192
	ICGC	ICGC-AU	EXTERN-MELA-20140924-095	UV-high	0.00696284	0.993037	0	1	0.98092	14475	14194	281	Alive	1192
	ICGC	ICGC-AU	EXTERN-MELA-20140924-097	UV-high	0.0425462	0.957454	0	1	0.990683	6668	6428	240	Dead	1915
	ICGC	ICGC-AU	EXTERN-MELA-20140924-098	UV-high	0.0405615	0.959438	0	1	0.989563	6402	6180	222	Dead	1915
	ICGC	ICGC-AU	EXTERN-MELA-20140924-100	UV-high	0.0482915	0.951708	0	0.998936	0.994689	1664	1612	52	Alive	1202
	ICGC	ICGC-AU	EXTERN-MELA-20140924-103	UV-high	0.177743	0.822257	0.107146	0.892854	0.992219	1494	1447	47	Dead	876
	ICGC	ICGC-AU	EXTERN-MELA-20140924-105	UV-high	0.0700281	0.929972	0	0.967303	0.988994	1623	1579	44	Dead	828
	ICGC	ICGC-AU	EXTERN-MELA-20140924-107	UV-high	0.11858	0.88142	0	0.987576	0.990656	1926	1868	58	Dead	1138
	ICGC	ICGC-AU	EXTERN-MELA-20140924-109	UV-high	0.0719491	0.928051	0	0.956055	0.993472	2384	2228	156	Dead	161
	ICGC	ICGC-AU	EXTERN-MELA-20140924-111	UV-high	0.0378777	0.962122	0	1	0.986966	3232	3158	74	Alive	3771
	ICGC	ICGC-AU	EXTERN-MELA-20140924-113	UV-high	0.104147	0.895853	0	0.99435	0.9811	1937	1875	62	Dead	4030
	ICGC	ICGC-AU	EXTERN-MELA-20140924-115	UV-high	0.12115	0.87885	0	0.947499	0.995174	1276	1225	51	Alive	0
	ICGC	ICGC-AU	EXTERN-MELA-20140924-117	UV-high	0.11401	0.88599	0	0.942079	0.991972	1721	1649	72	N/A	N/A
	ICGC	ICGC-AU	EXTERN-MELA-20140924-119	UV-high	0.0670264	0.932974	0	0.979218	0.995663	4183	3999	184	Dead	4015
	ICGC	ICGC-AU	EXTERN-MELA-20140924-121	UV-high	0.0617653	0.938235	0	1	0.994363	3404	3325	79	Dead	2575
	ICGC	ICGC-AU	EXTERN-MELA-20140924-123	UV-high	0.118951	0.881049	0.0691816	0.930818	0.9887	568	531	37	Alive	5649
	ICGC	ICGC-AU	EXTERN-MELA-20140924-125	UV-high	0.0837361	0.916264	0	0.996506	0.992635	2660	2572	88	Dead	512
	ICGC	ICGC-AU	EXTERN-MELA-20140924-129	UV-high	0.177244	0.822756	0.108601	0.891399	0.988477	510	485	25	Alive	1138
	ICGC	ICGC-AU	EXTERN-MELA-20140924-131	UV-high	0.107718	0.892282	0.0715717	0.928428	0.995386	7864	7577	287	Alive	163
	ICGC	ICGC-AU	EXTERN-MELA-20140924-133	UV-high	0.0708436	0.929156	0	0.971815	0.972367	368	360	8	Dead	104
	ICGC	ICGC-AU	EXTERN-MELA-20140924-135	UV-high	1.45e-05	0.999985	0.0601494	0.939851	0.957194	128	125	3	Alive	848
	ICGC	SKCM-US	TCGA-D3-A1Q1-06A-21D-A196-08	UV-low	0.925405	0.0745951	0.855245	0.144755	0.757144	71	65	6	Dead	504
	ICGC	SKCM-US	TCGA-D3-A1Q5-06A-11D-A196-08	UV-high	0.168604	0.831396	0.081567	0.918433	0.986782	538	532	6	Dead	3424
	ICGC	SKCM-US	TCGA-D3-A3MO-06A-11D-A21A-08	UV-low	0.594285	0.405715	0.444543	0.555457	0.900298	89	85	4	Dead	284
	ICGC	SKCM-US	TCGA-DA-A1HV-06A-21D-A196-08	UV-high	0.0591303	0.94087	0	0.993268	0.995144	2024	2019	5	Alive	26
	ICGC	SKCM-US	TCGA-DA-A1HW-06A-11D-A19A-08	UV-high	0.0949658	0.905034	0.0871535	0.912847	0.994427	477	469	8	Alive	59
	ICGC	SKCM-US	TCGA-DA-A1HY-06A-11D-A19A-08	UV-high	0.0887126	0.911287	0	0.954583	0.98897	1045	1041	4	Alive	3199
	ICGC	SKCM-US	TCGA-DA-A1I0-06A-11D-A20D-08	UV-high	0.0675232	0.932477	0.060061	0.939939	0.995289	720	713	7	Alive	215
	ICGC	SKCM-US	TCGA-DA-A1I2-06A-21D-A19A-08	UV-high	0.276215	0.723785	0.206955	0.793045	0.971717	204	202	2	Dead	0
	ICGC	SKCM-US	TCGA-DA-A1I8-06A-11D-A197-08	UV-high	0.287004	0.712996	0.264554	0.735446	0.964985	272	269	3	Alive	999
	ICGC	SKCM-US	TCGA-DA-A3F3-06A-11D-A20D-08	UV-high	0.176276	0.823724	0.102595	0.897405	0.989222	417	412	5	Alive	151
	ICGC	SKCM-US	TCGA-DA-A3F5-06A-11D-A20D-08	UV-high	0.345376	0.654624	0.219776	0.780224	0.992597	490	485	5	Alive	6076
	ICGC	SKCM-US	TCGA-DA-A3F8-06A-11D-A20D-08	UV-high	0.0235424	0.976458	0	1	0.997461	1787	1781	6	Alive	111
	ICGC	SKCM-US	TCGA-EB-A24D-01A-11D-A197-08	UV-high	0.126867	0.873133	0.104347	0.895653	0.993954	847	841	6	Alive	42
	ICGC	SKCM-US	TCGA-EE-A185-06A-11D-A196-08	UV-high	0.223707	0.776293	0.167555	0.832445	0.974865	283	279	4	Dead	151
	ICGC	SKCM-US	TCGA-EE-A29B-06A-11D-A197-08	UV-high	0.0796734	0.920327	0	0.95263	0.994086	766	763	3	Alive	2452
	ICGC	SKCM-US	TCGA-EE-A2A0-06A-11D-A196-08	UV-high	0.119128	0.880872	0	0.97101	0.991001	610	605	5	Dead	1424
	ICGC	SKCM-US	TCGA-EE-A2GN-06A-11D-A196-08	UV-high	0.114019	0.885981	0.0979846	0.902015	0.987132	649	640	9	Alive	2767
	ICGC	SKCM-US	TCGA-EE-A2GT-06A-12D-A197-08	UV-high	0.241614	0.758386	0.103854	0.896146	0.990516	569	566	3	Alive	595
	ICGC	SKCM-US	TCGA-EE-A2M5-06A-12D-A197-08	UV-high	0.0732606	0.926739	0.0964628	0.903537	0.991144	3020	3003	17	Dead	659
	ICGC	SKCM-US	TCGA-EE-A2MI-06A-11D-A197-08	UV-high	0.0598663	0.940134	0	1	0.993925	1613	1601	12	Dead	6225
	ICGC	SKCM-US	TCGA-EE-A3J5-06A-11D-A20D-08	UV-high	0.0961748	0.903825	0	0.951467	0.993568	2983	2955	28	Dead	1124
	ICGC	SKCM-US	TCGA-EE-A3JI-06A-11D-A21A-08	UV-high	0.157632	0.842368	0.105018	0.894982	0.994696	1558	1482	76	Alive	4504
	ICGC	SKCM-US	TCGA-ER-A19D-06A-11D-A197-08	UV-high	0.132003	0.867997	0.107589	0.892411	0.989732	657	653	4	Dead	383
	ICGC	SKCM-US	TCGA-ER-A19E-06A-11D-A197-08	UV-high	0.329468	0.670532	0.228687	0.771313	0.983384	663	656	7	Dead	396
	ICGC	SKCM-US	TCGA-ER-A19J-06A-11D-A196-08	UV-high	0.177067	0.822933	0	0.942928	0.986426	307	300	7	Dead	196
	ICGC	SKCM-US	TCGA-ER-A19L-06A-12D-A197-08	UV-high	0.330944	0.669056	0.133599	0.866401	0.950435	80	80	0	Dead	4000
	ICGC	SKCM-US	TCGA-ER-A19T-06A-11D-A19A-08	UV-low	0.954077	0.0459228	0.898499	0.101501	0.811179	67	65	2	Dead	270
	ICGC	SKCM-US	TCGA-ER-A2NF-06A-11D-A19A-08	UV-high	0.418128	0.581872	0.197093	0.802907	0.903738	49	49	0	Alive	498
	ICGC	SKCM-US	TCGA-FS-A1ZD-06A-11D-A197-08	UV-high	0.179877	0.820123	0.163112	0.836888	0.990803	364	361	3	Dead	1628
	ICGC	SKCM-US	TCGA-FS-A1ZK-06A-11D-A197-08	UV-high	0.0797111	0.920289	0.0710225	0.928977	0.975896	2360	2352	8	Dead	728
	ICGC	SKCM-US	TCGA-FS-A1ZP-06A-11D-A197-08	UV-high	0.0650276	0.934972	0	0.971418	0.982187	617	617	0	Dead	2273
	ICGC	SKCM-US	TCGA-FS-A1ZU-06A-12D-A196-08	UV-low	0.863086	0.136914	0.764176	0.235824	0.787127	66	62	4	Dead	808
	ICGC	SKCM-US	TCGA-GN-A262-06A-11D-A196-08	UV-high	0.140767	0.859233	0.116613	0.883387	0.980587	509	507	2	Alive	3664
	ICGC	SKCM-US	TCGA-GN-A264-06A-11D-A196-08	UV-low	0.849849	0.150151	0.76941	0.23059	0.772057	72	68	4	Dead	3587
	ICGC	SKCM-US	TCGA-GN-A266-06A-11D-A197-08	UV-high	0.0208947	0.979105	0	0.991456	0.99469	5731	5716	15	Dead	308
	ICGC	SKCM-US	TCGA-GN-A26A-06A-11D-A19A-08	UV-high	0.119962	0.880038	0.114322	0.885678	0.986778	572	568	4	Dead	988
	ICGC	SKCM-US	TCGA-GN-A26C-01A-11D-A19A-08	UV-high	0.024099	0.975901	0	0.99276	0.996413	2988	2976	12	Dead	821
	SRA	Krauthammer	SRX1065415	UV-high	0.0257462	0.974254	0	1	0.986616	9209	8963	246
	SRA	Krauthammer	SRX1065421	UV-high	0.149666	0.850334	0	0.978763	0.985103	2246	2167	79
	SRA	Krauthammer	SRX1065426	UV-high	0.11519	0.88481	0	0.965652	0.992306	7486	7229	257
	SRA	Krauthammer	SRX1065428	UV-high	0.100463	0.899537	0	0.955516	0.98838	2481	2382	99
	SRA	Krauthammer	SRX1065430	UV-high	0.214192	0.785808	0.124022	0.875978	0.990046	817	768	49
	SRA	Krauthammer	SRX1065433	UV-low	0.974068	0.0259325	0.880224	0.119776	0.613562	4244	3985	259
	SRA	Krauthammer	SRX1065436	UV-low	0.87457	0.12543	0.72938	0.27062	0.753614	211	168	43
	SRA	Krauthammer	SRX1065443	UV-low	0.592635	0.407365	0.436163	0.563837	0.952868	870	822	48
	SRA	Krauthammer	SRX1065448	UV-high	0.123674	0.876326	0	1	0.98461	2724	2600	124
	SRA	Krauthammer	SRX1065457	UV-high	0.207836	0.792164	0.136321	0.863679	0.993353	641	615	26
	SRA	Krauthammer	SRX1065463	UV-high	0.13703	0.86297	0	1	0.990592	937	899	38
	SRA	Krauthammer	SRX1065465	UV-high	0.225361	0.774639	0.124122	0.875878	0.991125	1745	1658	87
	SRA	Krauthammer	SRX1065467	UV-high	0.22103	0.77897	0	0.944517	0.985844	959	933	26
	SRA	Krauthammer	SRX1065471	UV-high	0.114841	0.885159	0	0.970132	0.990449	4262	4111	151
	SRA	Krauthammer	SRX1065473	UV-high	0.300314	0.699686	0.211847	0.788153	0.973909	467	426	41
	SRA	Krauthammer	SRX1065482	UV-high	0.0839507	0.916049	0	0.941367	0.995348	2550	2486	64
	SRA	Krauthammer	SRX1065484	UV-high	0.185938	0.814062	0.121147	0.878853	0.990119	1394	1323	71
	SRA	Krauthammer	SRX1065486	UV-high	0.0990706	0.900929	0	0.987237	0.994692	1400	1344	56
	SRA	Krauthammer	SRX1065488	UV-high	0.172948	0.827052	0.119565	0.880435	0.989039	1480	1399	81
	SRA	Krauthammer	SRX1065496	UV-high	0.171542	0.828458	0.105593	0.894407	0.98818	1032	989	43
	SRA	Krauthammer	SRX1065498	UV-high	0.137634	0.862366	0	0.943471	0.990314	3450	3215	235
	SRA	Krauthammer	SRX1065503	UV-high	0.139472	0.860528	0.0628265	0.937173	0.995589	2497	2358	139
	SRA	Krauthammer	SRX1065505	UV-high	0.160901	0.839099	0	0.982204	0.987307	2058	2001	57
	SRA	Krauthammer	SRX1065507	UV-low	0.970722	0.0292775	0.858353	0.141647	0.282331	13497	13416	81
	SRA	Krauthammer	SRX1065511	UV-high	0.0407286	0.959271	0	1	0.990972	4765	4642	123
	SRA	Krauthammer	SRX1065519	UV-high	0.352041	0.647959	0.273703	0.726297	0.977484	517	478	39
	SRA	Krauthammer	SRX1065522	UV-high	0.335229	0.664771	0.199328	0.800672	0.984438	1002	955	47
	SRA	Krauthammer	SRX1065531	UV-high	0.0399836	0.960016	0	0.992642	0.994645	4917	4778	139
	SRA	Krauthammer	SRX1065533	UV-high	0.437223	0.562777	0.324926	0.675074	0.967072	278	258	20
	SRA	Krauthammer	SRX1065535	UV-high	0.0592356	0.940764	0	1	0.992789	1517	1434	83
	SRA	Krauthammer	SRX1065541	UV-high	0.220413	0.779587	0.120653	0.879347	0.98043	536	516	20
	SRA	Krauthammer	SRX1065543	UV-high	0.15955	0.84045	0	0.958127	0.987657	5671	5481	190
	SRA	Krauthammer	SRX1065547	UV-high	0.125502	0.874498	0.0612445	0.938755	0.99048	1041	997	44
	SRA	Krauthammer	SRX1065549	UV-high	0.235411	0.764589	0.0900418	0.909958	0.981814	1201	1171	30
	SRA	Krauthammer	SRX1065551	UV-high	0.310103	0.689897	0.275536	0.724464	0.93457	25141	24851	290
	SRA	Krauthammer	SRX1065554	UV-high	0.0807277	0.919272	0	1	0.987593	3965	3649	316
	SRA	Krauthammer	SRX1065557	UV-high	0.346114	0.653886	0.16658	0.83342	0.959026	25943	23210	2733
	SRA	Krauthammer	SRX1065562	UV-high	0.249811	0.750189	0.197813	0.802187	0.966744	979	882	97
	SRA	Krauthammer	SRX1065566	UV-high	0.232823	0.767177	0	0.941483	0.982	1470	1431	39
	SRA	Krauthammer	SRX1065568	UV-high	0.0168787	0.983121	0	1	0.987812	23763	23085	678
	SRA	Krauthammer	SRX1065574	UV-high	0.116185	0.883815	0	0.957658	0.994521	1488	1423	65
	SRA	Krauthammer	SRX1065578	UV-high	0.214508	0.785492	0.0919023	0.908098	0.987034	1403	1369	34
	SRA	Krauthammer	SRX1065587	UV-high	0.363373	0.636627	0.166742	0.833258	0.979211	482	450	32
	SRA	Krauthammer	SRX1065589	UV-high	0.528497	0.471503	0.391855	0.608145	0.945731	127	113	14
	SRA	Krauthammer	SRX1065593	UV-high	0.224011	0.775989	0.110451	0.889549	0.99116	1317	1256	61
	SRA	Krauthammer	SRX1065595	UV-high	0.101096	0.898904	0	0.963264	0.992816	5834	5585	249
	SRA	Krauthammer	SRX1065597	UV-low	0.985813	0.0141869	0.902758	0.0972424	0.530019	514	422	92
	SRA	Krauthammer	SRX1065599	UV-high	0.253653	0.746347	0.157904	0.842096	0.993599	686	662	24
	SRA	Krauthammer	SRX1065604	UV-high	0.134739	0.865261	0.0840617	0.915938	0.994783	1739	1687	52
	SRA	Krauthammer	SRX1065606	UV-high	0.201747	0.798253	0.111171	0.888829	0.995601	1789	1705	84
	SRA	Krauthammer	SRX1065608	UV-high	0.393006	0.606994	0.316908	0.683092	0.959164	360	345	15
	SRA	Krauthammer	SRX1065611	UV-high	0.151746	0.848254	0.071792	0.928208	0.990412	1768	1678	90
	SRA	Krauthammer	SRX1065617	UV-high	0.158934	0.841066	0	0.957333	0.99225	3712	3590	122
	SRA	Krauthammer	SRX1065620	UV-high	0.197199	0.802801	0.104073	0.895927	0.990483	617	584	33
	SRA	Krauthammer	SRX1065624	UV-high	0.317065	0.682935	0.184258	0.815742	0.987603	664	626	38
	SRA	Krauthammer	SRX1065626	UV-high	0.0607585	0.939242	0	1	0.988414	5995	5830	165
	SRA	Krauthammer	SRX1065628	UV-high	0.0298516	0.970148	0	1	0.987955	8141	7935	206
	SRA	Krauthammer	SRX1065632	UV-high	0.0698273	0.930173	0	0.989714	0.996279	4474	4282	192
	SRA	Krauthammer	SRX1065635	UV-high	0.10338	0.89662	0	0.969425	0.992168	7543	7184	359
	SRA	Krauthammer	SRX1065639	UV-high	0.220458	0.779542	0.141641	0.858359	0.989148	1338	1292	46
	SRA	Krauthammer	SRX1065644	UV-low	0.946635	0.0533649	0.887147	0.112853	0.902583	246	232	14
	SRA	Krauthammer	SRX1065646	UV-high	0.200837	0.799163	0.135048	0.864952	0.988656	1649	1559	90
	SRA	Krauthammer	SRX1065648	UV-high	0.173381	0.826619	0.110084	0.889916	0.991534	7135	6859	276
	SRA	Krauthammer	SRX1065650	UV-high	0.129749	0.870251	0	0.964733	0.980718	1411	1374	37
	SRA	Krauthammer	SRX1065652	UV-high	0.0989999	0.901	0	1	0.98521	2737	2671	66
	SRA	Krauthammer	SRX1065654	UV-high	0.0498533	0.950147	0	0.955568	0.984329	9511	9177	334
	SRA	Krauthammer	SRX1065660	UV-high	0.21888	0.78112	0.1142	0.8858	0.990058	1010	966	44
	SRA	Krauthammer	SRX1065665	UV-high	0.194022	0.805978	0.0925753	0.907425	0.988923	910	858	52
	SRA	Krauthammer	SRX1065670	UV-high	0.142085	0.857915	0.175569	0.824431	0.915607	5537	5417	120
	SRA	Krauthammer	SRX1065672	UV-high	0.135952	0.864048	0.11111	0.88889	0.987705	3667	3373	294
	SRA	Krauthammer	SRX1065677	UV-high	0.262983	0.737017	0.151407	0.848593	0.981647	668	632	36
	SRA	Krauthammer	SRX1065679	UV-high	0.0718112	0.928189	0	0.989712	0.99245	5678	5505	173
	SRA	Krauthammer	SRX1065681	UV-high	0.068589	0.931411	0	1	0.983766	9292	9087	205
	SRA	Krauthammer	SRX1065687	UV-high	0.166273	0.833727	0.110341	0.889659	0.9958	3542	3375	167
	SRA	Krauthammer	SRX1065689	UV-high	0.20747	0.79253	0.117386	0.882614	0.989858	1591	1523	68
	SRA	Krauthammer	SRX1065691	UV-high	0.274967	0.725033	0.145094	0.854906	0.990814	1014	974	40
	SRA	Krauthammer	SRX1065696	UV-high	0.220478	0.779522	0.145855	0.854145	0.988025	598	570	28
	SRA	Krauthammer	SRX1065704	UV-high	0.18952	0.81048	0.102162	0.897838	0.991578	1743	1633	110
	SRA	Krauthammer	SRX1065709	UV-low	0.791844	0.208156	0.662526	0.337474	0.90922	299	277	22
	SRA	Krauthammer	SRX1065719	UV-low	0.962318	0.0376824	0.841765	0.158235	0.311129	10034	9974	60
	SRA	Krauthammer	SRX1065725	UV-high	0.233679	0.766321	0.14208	0.85792	0.992371	1192	1148	44
	SRA	Krauthammer	SRX1065727	UV-high	0.197874	0.802126	0.0917833	0.908217	0.987366	898	835	63
	SRA	Krauthammer	SRX1065729	UV-high	0.241999	0.758001	0.196046	0.803954	0.986557	790	759	31
	SRA	Krauthammer	SRX1065731	UV-high	0.48117	0.51883	0.295908	0.704092	0.951226	1181	1143	38
	SRA	Krauthammer	SRX1065733	UV-high	0.170756	0.829244	0.100927	0.899073	0.993512	6567	6343	224
	SRA	Krauthammer	SRX1065740	UV-high	0.053795	0.946205	0	0.99741	0.984345	12384	12091	293
	SRA	Krauthammer	SRX1065742	UV-high	0.32792	0.67208	0.271372	0.728628	0.978318	504	477	27
	SRA	Krauthammer	SRX1065748	UV-high	0.169754	0.830246	0.101988	0.898012	0.990477	2002	1895	107
	SRA	Krauthammer	SRX1065755	UV-low	0.876017	0.123983	0.750351	0.249649	0.846202	575	436	139
	SRA	Krauthammer	SRX1065759	UV-high	0.0603291	0.939671	0	0.955263	0.989356	7760	7448	312
	SRA	Shain	SRX1221402	UV-high	0.083102	0.916898	0	0.946709	0.992871	5083	4847	236
	SRA	Shain	SRX1221405	UV-high	0.0401298	0.95987	0	1	0.990925	18463	17255	1208
	SRA	Shain	SRX1221408	UV-high	0.155359	0.844641	0.113214	0.886786	0.990582	10057	9513	544
	SRA	Shain	SRX1221411	UV-high	0.27689	0.72311	0.17574	0.82426	0.98337	18813	17939	874
	SRA	Shain	SRX1221414	UV-high	0.0835481	0.916452	0	0.951448	0.993715	8862	8499	363
	SRA	Shain	SRX1221417	UV-high	0.0249821	0.975018	0	1	0.989229	14394	13883	511
	SRA	Shain	SRX1221420	UV-high	0.0819066	0.918093	0	0.959132	0.991039	9796	9262	534
	SRA	Shain	SRX1221423	UV-high	0.00311801	0.996882	0	1	0.963211	28332	27565	767
	SRA	Shain	SRX1221426	UV-high	0.0547842	0.945216	0	0.979008	0.992159	8611	8288	323
	SRA	Shain	SRX1221429	UV-high	0.211268	0.788732	0.132716	0.867284	0.98613	3030	2882	148
	SRA	Shain	SRX1221432	UV-high	0.0345367	0.965463	0	1	0.984644	5629	5445	184
	SRA	Shain	SRX1221435	UV-high	0.0334972	0.966503	0	1	0.988241	7379	7110	269
	SRA	Shain	SRX1221438	UV-high	0.0831487	0.916851	0.0732312	0.926769	0.96887	9393	8532	861
	SRA	Shain	SRX1221441	UV-high	0.0502883	0.949712	0	0.991141	0.994034	5888	5612	276
	SRA	Shain	SRX1221444	UV-high	0.0827258	0.917274	0.07912	0.92088	0.989955	9040	8527	513
	SRA	Shain	SRX1221447	UV-high	0.0901495	0.909851	0.0614576	0.938542	0.978713	7624	6770	854
	SRA	Shain	SRX1221450	UV-high	0.200302	0.799698	0	0.956818	0.981218	213	196	17
	SRA	Shain	SRX1221453	UV-high	0.125198	0.874802	0.0796326	0.920367	0.989382	906	850	56
	SRA	Shain	SRX1221456	UV-high	0.143405	0.856595	0	0.944446	0.989609	5018	4723	295
	SRA	Shain	SRX1221459	UV-high	0.119385	0.880615	0.0950359	0.904964	0.975545	4510	4177	333
	SRA	Hugo	SRX1515321	UV-high	0.0521218	0.947878	0	0.968739	0.988355	26467	25784	683
	SRA	Hugo	SRX1515323	UV-high	0.041997	0.958003	0	1	0.980522	14245	13789	456
	SRA	Hugo	SRX1515325	UV-high	0.0680807	0.931919	0	1	0.990546	6916	6601	315
	SRA	Hugo	SRX1515329	UV-high	0.0920156	0.907984	0	0.974525	0.987779	3697	3530	167
	SRA	Hugo	SRX1515331	UV-high	0.05122	0.94878	0	1	0.984874	4566	4430	136
	SRA	Hugo	SRX1515333	UV-high	0.0631895	0.936811	0	0.97206	0.989166	3107	2998	109
	SRA	Hugo	SRX1515335	UV-high	0.201347	0.798653	0.181815	0.818185	0.946309	3525	3188	337
	SRA	Hugo	SRX1515339	UV-high	0.055334	0.944666	0	1	0.992405	2959	2855	104
	SRA	Hugo	SRX1515341	UV-high	0.187862	0.812138	0.128376	0.871624	0.995029	2481	2376	105
	SRA	Hugo	SRX1515343	UV-high	0.104917	0.895083	0	1	0.985587	2191	2096	95
	SRA	Hugo	SRX1515347	UV-high	0.0879475	0.912052	0	0.950382	0.992137	1381	1306	75
	SRA	Hugo	SRX1515349	UV-high	0.0365235	0.963477	0	1	0.972406	16181	15712	469
	SRA	Hugo	SRX1515352	UV-high	0.0437067	0.956293	0	0.997434	0.990004	9834	9476	358
	SRA	Hugo	SRX1515354	UV-high	0.0697219	0.930278	0	0.999108	0.992053	8738	8453	285
	SRA	Hugo	SRX1515356	UV-high	0.135744	0.864256	0.0737022	0.926298	0.983364	3311	3112	199
	SRA	Hugo	SRX1515358	UV-high	0.16118	0.83882	0.0696106	0.930389	0.988314	1625	1560	65
	SRA	Hugo	SRX1515360	UV-low	0.958654	0.0413463	0.889195	0.110805	0.893477	1145	1093	52
	SRA	Hugo	SRX1515362	UV-high	0.151165	0.848835	0	0.96471	0.987928	883	845	38
	SRA	Hugo	SRX1515364	UV-low	0.768291	0.231709	0.642314	0.357686	0.82748	782	741	41
	SRA	Hugo	SRX1515366	UV-low	0.538845	0.461155	0.373712	0.626288	0.95188	290	275	15
	SRA	Snyder	SRX1683999	UV-high	0.185978	0.814022	0.118939	0.881061	0.995723	3151	2723	428
	SRA	Snyder	SRX1684005	UV-high	0.197089	0.802911	0.143641	0.856359	0.993609	1736	1621	115
	SRA	Snyder	SRX1684007	UV-high	0.324169	0.675831	0.172502	0.827498	0.982204	681	638	43
	SRA	Snyder	SRX1684009	UV-low	0.760234	0.239766	0.648169	0.351831	0.941831	2400	2075	325
	SRA	Snyder	SRX1684011	UV-high	0.138774	0.861226	0.0909596	0.90904	0.993166	2401	2309	92
	SRA	Snyder	SRX1684013	UV-high	0.19276	0.80724	0.0774155	0.922585	0.993499	3792	3507	285
	SRA	Snyder	SRX1684017	UV-high	0.0696086	0.930391	0	0.969568	0.994209	8361	8046	315
	SRA	Snyder	SRX1684027	UV-high	0.196619	0.803381	0.127568	0.872432	0.994256	1597	1501	96
	SRA	Snyder	SRX1684029	UV-high	0.202958	0.797042	0	0.948337	0.984055	693	676	17
	SRA	Snyder	SRX1684031	UV-high	0.169915	0.830085	0.117612	0.882388	0.993731	2193	2039	154
	SRA	Snyder	SRX1684035	UV-high	0.0920486	0.907951	0.100305	0.899695	0.986374	4595	4420	175
	SRA	Snyder	SRX1684037	UV-high	0.161235	0.838765	0.103848	0.896152	0.987052	894	856	38
	SRA	Snyder	SRX1684039	UV-high	0.230717	0.769283	0.118636	0.881364	0.989487	2043	1900	143
	SRA	Snyder	SRX1684047	UV-low	0.918668	0.0813316	0.855227	0.144773	0.805474	352	323	29
	SRA	Snyder	SRX1684049	UV-high	0.0369918	0.963008	0	1	0.986941	2822	2717	105
	SRA	Snyder	SRX1684051	UV-low	0.919574	0.0804258	1	0	0.530827	42	36	6
	SRA	Snyder	SRX1684053	UV-high	0.160684	0.839316	0.117624	0.882376	0.985191	1855	1765	90
	SRA	Snyder	SRX1684055	UV-high	0.214755	0.785245	0.152379	0.847621	0.992832	521	483	38
	SRA	Snyder	SRX1684059	UV-high	0.0726377	0.927362	0	0.968361	0.993748	1177	1122	55
	SRA	Snyder	SRX1684067	UV-high	0.295493	0.704507	0.132929	0.867071	0.970288	200	188	12
	SRA	Snyder	SRX1684073	UV-high	0.318719	0.681281	0.230828	0.769172	0.814851	22	18	4
	SRA	Snyder	SRX1684075	UV-low	0.777261	0.222739	0.475109	0.524891	0.490991	32	15	17
	SRA	Snyder	SRX1684079	UV-high	0.143151	0.856849	0.129928	0.870072	0.983608	2971	2614	357
	SRA	Snyder	SRX1684081	UV-high	0.159578	0.840422	0.10686	0.89314	0.985717	1131	1081	50
	SRA	Snyder	SRX1684089	UV-low	0.788235	0.211765	0.692344	0.307656	0.933995	1475	951	524
	SRA	Snyder	SRX1684093	UV-high	0.131824	0.868176	0	0.948976	0.994336	5193	4967	226
	SRA	Snyder	SRX1684095	UV-high	0.154227	0.845773	0.0984741	0.901526	0.99085	2180	2074	106
	SRA	Snyder	SRX1684097	UV-high	0.276328	0.723672	0.134715	0.865285	0.987494	603	579	24
	SRA	Snyder	SRX1684099	UV-high	0.0259487	0.974051	0	1	0.985764	6931	6707	224
	SRA	Snyder	SRX1684101	UV-high	0.133957	0.866043	0	0.9572	0.984227	1231	1163	68
	SRA	Snyder	SRX1684103	UV-high	0.121981	0.878019	0.279962	0.720038	0.774839	14796	14753	43
	SRA	Snyder	SRX1684107	UV-high	0.0603986	0.939601	0	1	0.992097	5620	5425	195
	SRA	Snyder	SRX1684109	UV-low	0.938748	0.061252	0.861808	0.138192	0.751188	149	141	8
	SRA	Snyder	SRX1684111	UV-high	0.209942	0.790058	0.0966945	0.903306	0.978692	619	589	30
	SRA	Liang	SRX1938948	UV-low	0.833536	0.166464	0.764873	0.235127	0.880077	451	396	55
	SRA	Liang	SRX1938954	UV-low	0.855667	0.144333	0.78063	0.21937	0.882881	228	203	25
	SRA	Liang	SRX1938959	UV-low	0.939227	0.060773	0.867062	0.132938	0.871862	187	168	19
	SRA	Liang	SRX1938964	UV-low	0.980245	0.0197551	0.936264	0.0637362	0.892475	747	581	166
	SRA	Liang	SRX1938969	UV-high	0.477635	0.522365	0.311919	0.688081	0.972559	1208	1160	48
	SRA	Liang	SRX1938974	UV-low	0.887079	0.112921	0.766293	0.233707	0.590289	97	84	13
	SRA	Liang	SRX1938979	UV-high	0.207751	0.792249	0.255443	0.744557	0.743953	5006	4948	58
	SRA	Liang	SRX1938984	UV-low	0.653094	0.346906	0.507298	0.492702	0.951609	471	427	44
	SRA	Liang	SRX1938986	UV-low	0.856336	0.143664	0.735472	0.264528	0.85571	354	312	42
	SRA	Liang	SRX1938991	UV-low	0.905301	0.0946991	0.807652	0.192348	0.849875	474	430	44
	SRA	Liang	SRX1938996	UV-low	0.959634	0.0403659	1	0	0.788633	224	203	21
	SRA	Liang	SRX1939001	UV-low	0.963747	0.0362531	0.872732	0.127268	0.759937	180	157	23
	SRA	Liang	SRX1939006	UV-low	0.890736	0.109264	0.75678	0.24322	0.778753	367	328	39
	SRA	Liang	SRX1939011	UV-low	0.945857	0.054143	0.881639	0.118361	0.854523	283	249	34
	SRA	Liang	SRX1939016	UV-high	0.218836	0.781164	0.0949405	0.90506	0.984211	1029	983	46
	SRA	Liang	SRX1939021	UV-low	1	4.14e-15	1	0	0.305482	29	23	6
	SRA	Liang	SRX1939026	UV-low	0.84663	0.15337	0.770378	0.229622	0.698822	148	127	21
	SRA	Liang	SRX1939031	UV-low	0.986612	0.0133881	1	0	0.341458	54	28	26
	SRA	Liang	SRX1939036	UV-low	0.903621	0.0963792	0.826642	0.173358	0.885371	456	398	58
	SRA	Liang	SRX1939040	UV-low	0.91964	0.0803604	0.814286	0.185714	0.749208	269	244	25
	SRA	Liang	SRX1939044	UV-low	0.860223	0.139777	0.729082	0.270918	0.844753	205	164	41
	SRA	Liang	SRX1939048	UV-low	0.884289	0.115711	0.799057	0.200943	0.58621	57	46	11
	SRA	Liang	SRX1939052	UV-low	0.960415	0.0395854	0.883367	0.116633	0.793723	2873	2196	677
	SRA	Liang	SRX1939055	UV-high	0.202786	0.797214	0.0852885	0.914711	0.984424	1297	1236	61
	SRA	Liang	SRX1939059	UV-high	0.138834	0.861166	0.0794577	0.920542	0.99373	2629	2450	179
	SRA	Liang	SRX1939067	UV-low	0.977081	0.0229188	0.901503	0.0984974	0.53099	413	366	47
	SRA	Liang	SRX1939071	UV-low	0.915114	0.0848861	0.848783	0.151217	0.80723	125	109	16
	SRA	Liang	SRX1939074	UV-low	0.961324	0.0386756	0.898105	0.101895	0.772405	309	279	30
	SRA	Liang	SRX1939084	UV-low	0.921546	0.0784541	0.833477	0.166523	0.885451	386	341	45
	SRA	Liang	SRX1939088	UV-low	0.861981	0.138019	0.741292	0.258708	0.765594	122	98	24
	SRA	Liang	SRX1939092	UV-low	0.917181	0.0828193	0.833347	0.166653	0.793021	228	184	44
	SRA	Liang	SRX1939096	UV-low	0.834678	0.165322	0.698039	0.301961	0.679599	2161	2109	52
	SRA	Liang	SRX1939104	UV-low	0.935324	0.064676	0.854041	0.145959	0.814929	235	211	24
	SRA	Hugo	SRX2185267	UV-high	0.131854	0.868146	0.315242	0.684758	0.738456	95601	95268	333
	SRA	Hugo	SRX2185269	UV-high	0.317907	0.682093	0.220419	0.779581	0.990808	1709	1603	106
	SRA	Hugo	SRX2185277	UV-high	0.037839	0.962161	0	1	0.987253	19783	19195	588
	SRA	Hugo	SRX2185280	UV-high	0.156423	0.843577	0.0857421	0.914258	0.98324	3127	3022	105
	SRA	Hugo	SRX2185282	UV-high	0.0582454	0.941755	0	1	0.990662	4178	3982	196
	SRA	Hugo	SRX2185284	UV-high	0.111934	0.888066	0	0.945703	0.991208	1665	1577	88
	SRA	Hugo	SRX2185286	UV-high	0.133199	0.866801	0.0675137	0.932486	0.969017	4046	3703	343
	SRA	Hugo	SRX2185288	UV-low	0.960162	0.0398377	0.920496	0.0795036	0.878485	376	284	92
	SRA	Hugo	SRX2185290	UV-high	0.185887	0.814113	0.129672	0.870328	0.988473	2306	2207	99
	SRA	Hugo	SRX2185292	UV-high	0.0567991	0.943201	0	1	0.979173	722	693	29
	SRA	Hugo	SRX2185294	UV-high	0.0502964	0.949704	0	1	0.979844	4050	3912	138
	SRA	Hugo	SRX2185296	UV-high	0.126036	0.873964	0.147756	0.852244	0.951701	341	316	25
	SRA	Riaz	SRX2450107	UV-high	0.263195	0.736805	0.127202	0.872798	0.976096	737	683	54
	SRA	Riaz	SRX2450108	UV-low	0.993731	0.00626924	1	0	0.613951	92	71	21
	SRA	Riaz	SRX2450112	UV-high	0.394135	0.605865	0.271221	0.728779	0.943462	1899	1813	86
	SRA	Riaz	SRX2450113	UV-low	0.957164	0.042836	0.861543	0.138457	0.749729	323	246	77
	SRA	Riaz	SRX2450117	UV-low	1	4.14e-15	1	0	0.664215	73	52	21
	SRA	Riaz	SRX2450121	UV-high	0.179322	0.820678	0.151067	0.848933	0.979628	143	130	13
	SRA	Riaz	SRX2450123	UV-low	0.958405	0.0415953	0.871368	0.128632	0.848307	469	347	122
	SRA	Riaz	SRX2450125	UV-low	0.551632	0.448367	0.403313	0.596687	0.96441	343	281	62
	SRA	Riaz	SRX2450129	UV-high	0.108682	0.891318	0	1	0.981734	2682	2575	107
	SRA	Riaz	SRX2450135	UV-low	0.974916	0.0250843	1	0	0.815675	205	164	41
	SRA	Riaz	SRX2450136	UV-high	0.499913	0.500087	0.325394	0.674606	0.978731	548	504	44
	SRA	Riaz	SRX2450137	UV-high	0.205743	0.794257	0.135596	0.864404	0.98393	1286	1160	126
	SRA	Riaz	SRX2450141	UV-high	0.135228	0.864772	0	0.966286	0.989363	3327	3167	160
	SRA	Riaz	SRX2450145	UV-high	0.138091	0.861909	0	0.967924	0.986708	324	309	15
	SRA	Riaz	SRX2450149	UV-low	1	4.14e-15	1	0	0.49521	47	28	19
	SRA	Riaz	SRX2450151	UV-high	0.145949	0.854051	0.0879496	0.91205	0.995162	2818	2646	172
	SRA	Riaz	SRX2450152	UV-high	0.233653	0.766347	0.21098	0.78902	0.915044	56	51	5
	SRA	Riaz	SRX2450158	UV-low	0.990373	0.00962703	1	0	0.657271	332	243	89
	SRA	Riaz	SRX2450161	UV-high	0.228177	0.771823	0.104026	0.895974	0.984117	598	562	36
	SRA	Riaz	SRX2450163	UV-low	0.792473	0.207527	0.675496	0.324504	0.719715	108	80	28
	SRA	Riaz	SRX2450171	UV-high	0.113136	0.886864	0.243126	0.756874	0.772732	1254	1251	3
	SRA	Riaz	SRX2450175	UV-high	0.238006	0.761994	0.196606	0.803394	0.98509	808	731	77
	SRA	Riaz	SRX2450177	UV-high	0.326335	0.673665	0.225562	0.774438	0.985942	211	199	12
	SRA	Riaz	SRX2450179	UV-low	1	4.21e-07	1	0	0.711187	112	77	35
	SRA	Riaz	SRX2450183	UV-high	0.217747	0.782253	0.142063	0.857937	0.992495	1519	1417	102
	SRA	Riaz	SRX2450187	UV-high	0.0985274	0.901473	0	0.952558	0.990485	411	390	21
	SRA	Riaz	SRX2450189	UV-high	0.110153	0.889847	0	0.954888	0.995634	1658	1604	54
	SRA	Riaz	SRX2450192	UV-high	0.072729	0.927271	0	0.969054	0.990689	412	398	14
	SRA	Riaz	SRX2450193	UV-high	0.285292	0.714708	0.209093	0.790907	0.992533	846	775	71
	SRA	Riaz	SRX2450197	UV-high	0.259439	0.740561	0.180108	0.819892	0.988121	906	840	66
	SRA	Riaz	SRX2450198	UV-high	0.116192	0.883808	0	0.96534	0.994586	1921	1849	72
	SRA	Riaz	SRX2450200	UV-low	1	4.14e-15	1	0	0.537176	103	71	32
	SRA	Riaz	SRX2450201	UV-high	0.204825	0.795175	0.125326	0.874674	0.993831	1133	1050	83
	SRA	Riaz	SRX2450202	UV-high	0.220942	0.779058	0.11009	0.88991	0.993259	762	721	41
	SRA	Riaz	SRX2450204	UV-high	0.199823	0.800177	0.134817	0.865183	0.992977	3260	2991	269
	SRA	Riaz	SRX2450205	UV-high	0.257826	0.742174	0.145015	0.854985	0.992547	487	432	55
	SRA	Riaz	SRX2450206	UV-high	0.22577	0.77423	0.11106	0.88894	0.989807	586	530	56
	SRA	Riaz	SRX2450207	UV-high	0.154787	0.845213	0	0.942004	0.993816	1718	1636	82
	SRA	Riaz	SRX2450208	UV-low	0.975926	0.024074	0.891626	0.108374	0.68122	184	147	37
	SRA	Riaz	SRX2450210	UV-high	0.345696	0.654304	0.212677	0.787323	0.974372	2765	2591	174
	SRA	Riaz	SRX2450217	UV-high	0.204088	0.795912	0.167664	0.832336	0.985827	2160	1969	191
	SRA	Riaz	SRX2450221	UV-low	0.910531	0.0894693	0.827902	0.172098	0.861854	235	192	43
	SRA	Riaz	SRX2450225	UV-high	0.255989	0.744011	0.205865	0.794135	0.986898	1629	1525	104
	SRA	Riaz	SRX2450226	UV-high	0.176433	0.823567	0.0860693	0.913931	0.9913	1811	1712	99
	SRA	Riaz	SRX2450230	UV-high	0.100137	0.899863	0	0.956342	0.994852	3156	3020	136
	SRA	Riaz	SRX2450232	UV-high	0.294375	0.705625	0.188555	0.811445	0.983018	935	867	68
	SRA	Riaz	SRX2450234	UV-high	0.133191	0.866809	0	0.949958	0.992543	2871	2689	182
	SRA	Riaz	SRX2450235	UV-high	0.399034	0.600966	0.4098	0.5902	0.780734	2228	2156	72
	SRA	Riaz	SRX2450239	UV-high	0.312904	0.687096	0.191352	0.808648	0.977738	352	321	31
	SRA	Riaz	SRX2450242	UV-low	0.930323	0.0696766	0.879733	0.120267	0.802375	221	198	23
	SRA	Riaz	SRX2450245	UV-high	0.231375	0.768625	0.118404	0.881596	0.993816	1946	1842	104
	SRA	Riaz	SRX2450247	UV-high	0.193458	0.806542	0.0971168	0.902883	0.993742	2309	2201	108
	SRA	Riaz	SRX2450249	UV-high	0.199908	0.800092	0.116037	0.883963	0.988742	2134	2039	95
	SRA	Riaz	SRX2450250	UV-high	0.27256	0.72744	0.167124	0.832876	0.995398	947	873	74
	SRA	Riaz	SRX2450253	UV-low	0.975478	0.0245219	0.877208	0.122792	0.604805	94	66	28
	SRA	Riaz	SRX2450254	UV-low	0.897311	0.102689	0.804295	0.195705	0.871845	345	310	35
	SRA	Riaz	SRX2450262	UV-high	0.0571811	0.942819	0	1	0.987139	4134	3992	142
	SRA	Riaz	SRX2450263	UV-low	0.840355	0.159645	0.724734	0.275266	0.882266	197	157	40
	SRA	Riaz	SRX2450264	UV-low	0.973617	0.0263833	1	0	0.606462	119	89	30
	SRA	Riaz	SRX2450266	UV-low	0.953863	0.0461369	0.898772	0.101228	0.869467	287	235	52
	SRA	Riaz	SRX2450269	UV-high	0.112029	0.887971	0	0.983598	0.99211	6346	6142	204
	SRA	Riaz	SRX2450270	UV-high	0.392079	0.607921	0.272762	0.727238	0.985575	659	596	63
	SRA	Riaz	SRX2450276	UV-high	0.304638	0.695362	0.202206	0.797794	0.988264	794	724	70
	SRA	Riaz	SRX2450277	UV-high	6.24e-15	1	0	0.983214	0.984203	30634	29731	903
	SRA	Roh	SRX3101881	UV-high	0.201459	0.798541	0.0868461	0.913154	0.987879	1039	951	88
	SRA	Roh	SRX3101888	UV-low	0.901491	0.0985087	0.804322	0.195678	0.875968	318	272	46
	SRA	Roh	SRX3101893	UV-high	0.0673265	0.932674	0	0.982197	0.994862	10775	10347	428
	SRA	Roh	SRX3101898	UV-low	0.984357	0.015643	1	0	0.75008	2121	1127	994
	SRA	Roh	SRX3101901	UV-low	0.869706	0.130294	0.802602	0.197398	0.797366	167	133	34
	SRA	Roh	SRX3101905	UV-high	0.267656	0.732344	0.235335	0.764665	0.991229	1275	1157	118
	SRA	Roh	SRX3101911	UV-high	0.209532	0.790468	0.124131	0.875869	0.994458	2346	2233	113
	SRA	Roh	SRX3101918	UV-high	0.453328	0.546672	0.430375	0.569625	0.950528	3362	3048	314
	SRA	Roh	SRX3101920	UV-low	0.951313	0.0486866	0.875395	0.124605	0.853014	2862	2538	324
	SRA	Roh	SRX3101922	UV-low	0.71504	0.28496	0.582953	0.417047	0.949707	3564	3249	315
	SRA	Roh	SRX3101925	UV-high	0.389678	0.610322	0.306022	0.693978	0.986544	13781	12253	1528
	SRA	Roh	SRX3101933	UV-low	0.90679	0.0932101	0.805761	0.194239	0.898296	856	721	135
	SRA	Roh	SRX3101939	UV-high	0.0540118	0.945988	0	1	0.993958	8880	8483	397
	SRA	Roh	SRX3101946	UV-high	0.0774151	0.922585	0	0.983653	0.991585	15895	15250	645
	SRA	Roh	SRX3101949	UV-high	0.236614	0.763386	0.196921	0.803079	0.987973	2509	2335	174
	SRA	Roh	SRX3101952	UV-high	0.158498	0.841502	0.0645152	0.935485	0.990271	2504	2344	160
	SRA	Roh	SRX3101954	UV-high	0.527608	0.472392	0.424787	0.575213	0.981839	2436	2204	232
	SRA	Roh	SRX3101958	UV-low	0.889595	0.110405	0.851912	0.148088	0.873791	339	276	63
	SRA	Roh	SRX3101961	UV-low	0.888974	0.111026	0.832547	0.167453	0.914502	452	345	107
	MSK	MSK	GENIE-MSK-P-0001756-T02-IM6	UV-high	NMF not done	NMF not done	0.202847	0.797153	0.881969	55	49	6
	MSK	MSK	GENIE-MSK-P-0005201-T02-IM6	UV-high	NMF not done	NMF not done	0	1	0.780785	12	10	2
	MSK	MSK	GENIE-MSK-P-0010818-T02-IM6	UV-high	NMF not done	NMF not done	0	0.966734	0.837567	18	16	2
	MSK	MSK	GENIE-MSK-P-0010847-T02-IM6	UV-high	NMF not done	NMF not done	0.0927767	0.907223	0.872125	20	20	0
	MSK	MSK	GENIE-MSK-P-0013030-T02-IM6	UV-high	NMF not done	NMF not done	0.338776	0.661224	0.883846	45	44	1
	MSK	MSK	GENIE-MSK-P-0013341-T02-IM6	UV-high	NMF not done	NMF not done	0.146626	0.853374	0.689279	21	20	1
	MSK	MSK	GENIE-MSK-P-0014047-T03-IM6	UV-high	NMF not done	NMF not done	0.201223	0.798777	0.841227	21	18	3
	MSK	MSK	GENIE-MSK-P-0014206-T01-IM6	UV-high	NMF not done	NMF not done	0.119226	0.880774	0.868603	27	24	3
	MSK	MSK	GENIE-MSK-P-0014208-T01-IM6	UV-high	NMF not done	NMF not done	0	1	0.791271	22	20	2
	MSK	MSK	GENIE-MSK-P-0014227-T01-IM6	UV-high	NMF not done	NMF not done	0.370672	0.629328	0.789332	45	40	5
	MSK	MSK	GENIE-MSK-P-0014229-T01-IM6	UV-high	NMF not done	NMF not done	0.191073	0.808927	0.910976	35	34	1
	MSK	MSK	GENIE-MSK-P-0014242-T02-IM6	UV-high	NMF not done	NMF not done	0	1	0.901072	30	29	1
	MSK	MSK	GENIE-MSK-P-0014392-T01-IM6	UV-high	NMF not done	NMF not done	0	0.959538	0.920995	30	29	1
	MSK	MSK	GENIE-MSK-P-0014556-T01-IM6	UV-high	NMF not done	NMF not done	0	0.970848	0.900058	20	17	3
	MSK	MSK	GENIE-MSK-P-0014946-T01-IM6	UV-high	NMF not done	NMF not done	0.212818	0.787182	0.930828	99	88	11
	MSK	MSK	GENIE-MSK-P-0014966-T01-IM6	UV-high	NMF not done	NMF not done	0.374666	0.625334	0.583441	7	7	0
	MSK	MSK	GENIE-MSK-P-0015007-T01-IM6	UV-high	NMF not done	NMF not done	0	0.952587	0.783853	8	7	1
	MSK	MSK	GENIE-MSK-P-0015007-T02-IM6	UV-high	NMF not done	NMF not done	0	0.952587	0.783853	8	7	1
	MSK	MSK	GENIE-MSK-P-0015106-T01-IM6	UV-high	NMF not done	NMF not done	0.113202	0.886798	0.881574	25	22	3
	MSK	MSK	GENIE-MSK-P-0015122-T01-IM6	UV-high	NMF not done	NMF not done	0.382219	0.617781	0.51984	12	11	1
	MSK	MSK	GENIE-MSK-P-0015142-T01-IM6	UV-high	NMF not done	NMF not done	0	1	0.764989	8	5	3
	MSK	MSK	GENIE-MSK-P-0015257-T01-IM6	UV-high	NMF not done	NMF not done	0	0.97521	0.957615	69	62	7
	MSK	MSK	GENIE-MSK-P-0015281-T01-IM6	UV-high	NMF not done	NMF not done	0.295203	0.704797	0.83692	30	27	3
	MSK	MSK	GENIE-MSK-P-0015373-T01-IM6	UV-high	NMF not done	NMF not done	0.083466	0.916534	0.899863	34	29	5
	MSK	MSK	GENIE-MSK-P-0015386-T01-IM6	UV-high	NMF not done	NMF not done	0	1	0.959278	53	43	10
	MSK	MSK	GENIE-MSK-P-0015407-T01-IM6	UV-high	NMF not done	NMF not done	0.349351	0.650649	0.879476	39	34	5
	MSK	MSK	GENIE-MSK-P-0015462-T01-IM6	UV-high	NMF not done	NMF not done	0.111562	0.888438	0.561034	5	5	0
	MSK	MSK	GENIE-MSK-P-0015498-T01-IM6	UV-high	NMF not done	NMF not done	0.43146	0.56854	0.684787	19	14	5
	MSK	MSK	GENIE-MSK-P-0015512-T01-IM6	UV-high	NMF not done	NMF not done	0.0772137	0.922786	0.962354	113	109	4
	MSK	MSK	GENIE-MSK-P-0015521-T01-IM6	UV-high	NMF not done	NMF not done	0.31243	0.68757	0.73075	20	17	3
	MSK	MSK	GENIE-MSK-P-0015530-T01-IM6	UV-high	NMF not done	NMF not done	0.127943	0.872057	0.669406	7	7	0
	MSK	MSK	GENIE-MSK-P-0015544-T01-IM6	UV-high	NMF not done	NMF not done	0.166409	0.833591	0.793935	16	13	3
	MSK	MSK	GENIE-MSK-P-0015612-T01-IM6	UV-high	NMF not done	NMF not done	0.0920752	0.907925	0.873978	23	16	7
	MSK	MSK	GENIE-MSK-P-0015697-T01-IM6	UV-high	NMF not done	NMF not done	0.347543	0.652457	0.6529	21	20	1
	MSK	MSK	GENIE-MSK-P-0015791-T01-IM6	UV-low	NMF not done	NMF not done	0.738108	0.261892	0.405097	9	7	2
	MSK	MSK	GENIE-MSK-P-0015827-T01-IM6	UV-high	NMF not done	NMF not done	0.245607	0.754393	0.864849	41	36	5
	MSK	MSK	GENIE-MSK-P-0015830-T01-IM6	UV-high	NMF not done	NMF not done	0.141064	0.858936	0.959504	59	56	3
	MSK	MSK	GENIE-MSK-P-0015855-T01-IM6	UV-high	NMF not done	NMF not done	0	1	0.779033	13	9	4
	MSK	MSK	GENIE-MSK-P-0015881-T03-IM6	UV-high	NMF not done	NMF not done	0.146069	0.853931	0.906019	26	26	0
	MSK	MSK	GENIE-MSK-P-0015881-T04-IM6	UV-high	NMF not done	NMF not done	0	1	0.932464	13	13	0
	MSK	MSK	GENIE-MSK-P-0015882-T01-IM6	UV-high	NMF not done	NMF not done	0.138343	0.861657	0.896917	30	25	5
	MSK	MSK	GENIE-MSK-P-0015917-T01-IM6	UV-high	NMF not done	NMF not done	0.182438	0.817562	0.917538	45	39	6
	MSK	MSK	GENIE-MSK-P-0015959-T01-IM6	UV-high	NMF not done	NMF not done	0	0.964387	0.88679	26	26	0
	MSK	MSK	GENIE-MSK-P-0016018-T01-IM6	UV-high	NMF not done	NMF not done	0.220421	0.779579	0.720769	15	13	2
	MSK	MSK	GENIE-MSK-P-0016027-T01-IM6	UV-high	NMF not done	NMF not done	0	0.969128	0.845762	21	19	2
	MSK	MSK	GENIE-MSK-P-0016177-T01-IM6	UV-low	NMF not done	NMF not done	0.584763	0.415237	0.372702	5	5	0
	MSK	MSK	GENIE-MSK-P-0016197-T01-IM6	UV-high	NMF not done	NMF not done	0.256846	0.743154	0.764008	31	30	1
	MSK	MSK	GENIE-MSK-P-0016328-T01-IM6	UV-high	NMF not done	NMF not done	0.0829958	0.917004	0.812333	14	14	0
	MSK	MSK	GENIE-MSK-P-0016347-T01-IM6	UV-high	NMF not done	NMF not done	0.0924483	0.907552	0.814461	29	24	5
	MSK	MSK	GENIE-MSK-P-0016530-T01-IM6	UV-high	NMF not done	NMF not done	0.184297	0.815703	0.647206	8	7	1
	MSK	MSK	GENIE-MSK-P-0016596-T01-IM6	UV-high	NMF not done	NMF not done	0.480057	0.519943	0.617684	32	30	2
	MSK	MSK	GENIE-MSK-P-0016800-T01-IM6	UV-high	NMF not done	NMF not done	0	1	0.768221	7	5	2
	MSK	MSK	GENIE-MSK-P-0016928-T01-IM6	UV-high	NMF not done	NMF not done	0	0.997031	0.976495	63	58	5
	MSK	MSK	GENIE-MSK-P-0016935-T01-IM6	UV-high	NMF not done	NMF not done	0.132438	0.867562	0.942981	90	82	8
	MSK	MSK	GENIE-MSK-P-0017003-T01-IM6	UV-high	NMF not done	NMF not done	0.405456	0.594544	0.650063	16	15	1
	MSK	MSK	GENIE-MSK-P-0017176-T01-IM6	UV-high	NMF not done	NMF not done	0	1	0.89368	17	16	1
	MSK	MSK	GENIE-MSK-P-0017272-T01-IM6	UV-high	NMF not done	NMF not done	0	1	0.827428	11	9	2
	MSK	MSK	GENIE-MSK-P-0017353-T01-IM6	UV-low	NMF not done	NMF not done	1	0	0.121829	7	6	1
	MSK	MSK	GENIE-MSK-P-0017461-T01-IM6	UV-low	NMF not done	NMF not done	1	0	0.338102	8	8	0
	MSK	MSK	GENIE-MSK-P-0017506-T01-IM6	UV-high	NMF not done	NMF not done	0	1	0.979621	84	78	6
	MSK	MSK	GENIE-MSK-P-0017512-T01-IM6	UV-low	NMF not done	NMF not done	0.716969	0.283031	0.385547	23	19	4
	MSK	MSK	GENIE-MSK-P-0017683-T01-IM6	UV-high	NMF not done	NMF not done	0	1	0.907311	51	45	6
	MSK	MSK	GENIE-MSK-P-0017690-T04-IM6	UV-high	NMF not done	NMF not done	0.18613	0.81387	0.733722	10	10	0
	MSK	MSK	GENIE-MSK-P-0017744-T01-IM6	UV-high	NMF not done	NMF not done	0	1	0.869104	16	14	2
	MSK	MSK	GENIE-MSK-P-0017797-T01-IM6	UV-high	NMF not done	NMF not done	0	1	0.947471	41	38	3
	MSK	MSK	GENIE-MSK-P-0017830-T01-IM6	UV-high	NMF not done	NMF not done	0	1	0.960682	80	78	2
	MSK	MSK	GENIE-MSK-P-0017943-T01-IM6	UV-high	NMF not done	NMF not done	0.140654	0.859346	0.811779	11	11	0
	MSK	MSK	GENIE-MSK-P-0017966-T01-IM6	UV-high	NMF not done	NMF not done	0.228339	0.771661	0.790938	20	18	2
	MSK	MSK	GENIE-MSK-P-0018031-T01-IM6	UV-high	NMF not done	NMF not done	0.469547	0.530453	0.656828	14	12	2
	MSK	MSK	GENIE-MSK-P-0018042-T01-IM6	UV-high	NMF not done	NMF not done	0.161397	0.838603	0.91935	34	32	2
	MSK	MSK	GENIE-MSK-P-0018059-T01-IM6	UV-high	NMF not done	NMF not done	0.11847	0.88153	0.939654	36	30	6
	MSK	MSK	GENIE-MSK-P-0018132-T01-IM6	UV-high	NMF not done	NMF not done	0.133211	0.866789	0.720933	10	8	2
	MSK	MSK	GENIE-MSK-P-0018187-T01-IM6	UV-high	NMF not done	NMF not done	0	1	0.848267	12	11	1
	MSK	MSK	GENIE-MSK-P-0018233-T01-IM6	UV-high	NMF not done	NMF not done	0.434036	0.565964	0.469323	12	11	1
	MSK	MSK	GENIE-MSK-P-0018466-T01-IM6	UV-high	NMF not done	NMF not done	0	1	0.810852	10	9	1
	MSK	MSK	GENIE-MSK-P-0018561-T01-IM6	UV-high	NMF not done	NMF not done	0.166826	0.833174	0.882556	84	75	9
	MSK	MSK	GENIE-MSK-P-0018600-T01-IM6	UV-high	NMF not done	NMF not done	0.168636	0.831364	0.96891	82	75	7
	MSK	MSK	GENIE-MSK-P-0018656-T01-IM6	UV-high	NMF not done	NMF not done	0	1	0.959864	63	60	3
	MSK	MSK	GENIE-MSK-P-0018759-T01-IM6	UV-high	NMF not done	NMF not done	0.217035	0.782965	0.814869	12	11	1
	MSK	MSK	GENIE-MSK-P-0018819-T01-IM6	UV-high	NMF not done	NMF not done	0	1	0.75552	8	8	0
	MSK	MSK	GENIE-MSK-P-0018843-T01-IM6	UV-high	NMF not done	NMF not done	0	1	0.930352	26	26	0
	MSK	MSK	GENIE-MSK-P-0018854-T01-IM6	UV-high	NMF not done	NMF not done	0.246234	0.753766	0.652719	13	12	1
	MSK	MSK	GENIE-MSK-P-0019239-T01-IM6	UV-high	NMF not done	NMF not done	0	0.964788	0.824093	8	7	1
	MSK	MSK	GENIE-MSK-P-0019302-T01-IM6	UV-high	NMF not done	NMF not done	0.389327	0.610673	0.538714	8	7	1
	MSK	MSK	GENIE-MSK-P-0019333-T01-IM6	UV-high	NMF not done	NMF not done	0.0931244	0.906876	0.932931	42	39	3
	MSK	MSK	GENIE-MSK-P-0019379-T01-IM6	UV-high	NMF not done	NMF not done	0	0.944359	0.909742	23	20	3
	MSK	MSK	GENIE-MSK-P-0019443-T01-IM6	UV-high	NMF not done	NMF not done	0	1	0.856426	14	11	3
	MSK	MSK	GENIE-MSK-P-0019490-T01-IM6	UV-high	NMF not done	NMF not done	0.0603839	0.939616	0.883494	42	36	6
	MSK	MSK	GENIE-MSK-P-0019557-T01-IM6	UV-high	NMF not done	NMF not done	0.133719	0.866281	0.845325	17	16	1
	MSK	MSK	GENIE-MSK-P-0019697-T01-IM6	UV-high	NMF not done	NMF not done	0.343869	0.656131	0.696432	15	15	0
	MSK	MSK	GENIE-MSK-P-0019720-T01-IM6	UV-high	NMF not done	NMF not done	0.191794	0.808206	0.912857	42	36	6
	MSK	MSK	GENIE-MSK-P-0019861-T01-IM6	UV-high	NMF not done	NMF not done	0.0911137	0.908886	0.756102	9	9	0
	MSK	MSK	GENIE-MSK-P-0019889-T02-IM6	UV-high	NMF not done	NMF not done	0	1	0.893919	20	18	2
	MSK	MSK	GENIE-MSK-P-0019939-T01-IM6	UV-high	NMF not done	NMF not done	0.343689	0.656311	0.906237	79	67	12
	MSK	MSK	GENIE-MSK-P-0020127-T01-IM6	UV-high	NMF not done	NMF not done	0.114592	0.885408	0.833784	21	20	1
	MSK	MSK	GENIE-MSK-P-0020307-T01-IM6	UV-high	NMF not done	NMF not done	0.144393	0.855607	0.949676	73	67	6
	MSK	MSK	GENIE-MSK-P-0020451-T01-IM6	UV-low	NMF not done	NMF not done	1	0	0.234773	7	5	2
	MSK	MSK	GENIE-MSK-P-0020638-T01-IM6	UV-high	NMF not done	NMF not done	0	0.95161	0.94295	30	29	1
	MSK	MSK	GENIE-MSK-P-0020641-T02-IM6	UV-high	NMF not done	NMF not done	0	1	0.874008	19	14	5
	MSK	MSK	GENIE-MSK-P-0020817-T01-IM6	UV-high	NMF not done	NMF not done	0	0.971723	0.971477	109	98	11
	MSK	MSK	GENIE-MSK-P-0020885-T01-IM6	UV-high	NMF not done	NMF not done	0	1	0.650735	7	6	1
	MSK	MSK	GENIE-MSK-P-0020957-T01-IM6	UV-high	NMF not done	NMF not done	0.108954	0.891046	0.913531	50	45	5
	MSK	MSK	GENIE-MSK-P-0021046-T01-IM6	UV-high	NMF not done	NMF not done	0.232429	0.767571	0.943945	62	55	7
	MSK	MSK	GENIE-MSK-P-0021075-T01-IM6	UV-high	NMF not done	NMF not done	0.182683	0.817317	0.905872	39	36	3
	MSK	MSK	GENIE-MSK-P-0021174-T01-IM6	UV-high	NMF not done	NMF not done	0	1	0.893093	16	15	1
	MSK	MSK	GENIE-MSK-P-0021331-T01-IM6	UV-high	NMF not done	NMF not done	0.305316	0.694684	0.841313	19	18	1
	MSK	MSK	GENIE-MSK-P-0021458-T01-IM6	UV-high	NMF not done	NMF not done	0	1	0.902075	21	21	0
	MSK	MSK	GENIE-MSK-P-0021526-T02-IM6	UV-high	NMF not done	NMF not done	0.113017	0.886983	0.887966	27	26	1
	MSK	MSK	GENIE-MSK-P-0021708-T02-IM6	UV-high	NMF not done	NMF not done	0	1	0.946673	91	80	11
	MSK	MSK	GENIE-MSK-P-0021737-T01-IM6	UV-low	NMF not done	NMF not done	1	0	0.133391	6	6	0
	MSK	MSK	GENIE-MSK-P-0021774-T02-IM6	UV-high	NMF not done	NMF not done	0	0.968242	0.969612	85	79	6
	MSK	MSK	GENIE-MSK-P-0021842-T01-IM6	UV-high	NMF not done	NMF not done	0.444617	0.555383	0.59017	18	12	6
	MSK	MSK	GENIE-MSK-P-0021846-T01-IM6	UV-high	NMF not done	NMF not done	0.257133	0.742867	0.836518	36	33	3
	MSK	MSK	GENIE-MSK-P-0021968-T01-IM6	UV-high	NMF not done	NMF not done	0.244007	0.755993	0.854133	41	33	8
	MSK	MSK	GENIE-MSK-P-0022042-T01-IM6	UV-high	NMF not done	NMF not done	0.119999	0.880001	0.895756	17	16	1
	MSK	MSK	GENIE-MSK-P-0022177-T01-IM6	UV-high	NMF not done	NMF not done	0.201011	0.798989	0.643209	9	9	0
	MSK	MSK	GENIE-MSK-P-0022471-T01-IM6	UV-high	NMF not done	NMF not done	0.432536	0.567464	0.587693	27	24	3
	MSK	MSK	GENIE-MSK-P-0022542-T02-IM6	UV-high	NMF not done	NMF not done	0.380177	0.619823	0.773541	23	20	3
	MSK	MSK	GENIE-MSK-P-0022702-T01-IM6	UV-high	NMF not done	NMF not done	0.253289	0.746711	0.689224	22	21	1
	MSK	MSK	GENIE-MSK-P-0022759-T01-IM6	UV-high	NMF not done	NMF not done	0.14804	0.85196	0.669827	17	16	1
	MSK	MSK	GENIE-MSK-P-0022795-T01-IM6	UV-high	NMF not done	NMF not done	0.437094	0.562906	0.759148	22	17	5
	MSK	MSK	GENIE-MSK-P-0022827-T01-IM6	UV-high	NMF not done	NMF not done	0	0.987886	0.917619	45	44	1
	MSK	MSK	GENIE-MSK-P-0022827-T03-IM6	UV-high	NMF not done	NMF not done	0	0.987886	0.917619	46	44	2
	MSK	MSK	GENIE-MSK-P-0023032-T01-IM6	UV-high	NMF not done	NMF not done	0.194909	0.805091	0.819079	21	21	0
	MSK	MSK	GENIE-MSK-P-0023163-T01-IM6	UV-high	NMF not done	NMF not done	0	0.974497	0.963542	88	80	8
	MSK	MSK	GENIE-MSK-P-0023356-T01-IM6	UV-high	NMF not done	NMF not done	0	1	0.91756	57	54	3
	MSK	MSK	GENIE-MSK-P-0023645-T01-IM6	UV-high	NMF not done	NMF not done	0.126063	0.873937	0.760071	12	11	1
	MSK	MSK	GENIE-MSK-P-0023821-T01-IM6	UV-high	NMF not done	NMF not done	0.31512	0.68488	0.667284	12	12	0
	MSK	MSK	GENIE-MSK-P-0023848-T01-IM6	UV-high	NMF not done	NMF not done	0.240289	0.759711	0.897401	42	40	2
	MSK	MSK	GENIE-MSK-P-0023973-T01-IM6	UV-high	NMF not done	NMF not done	0.198919	0.801081	0.872615	27	24	3
	MSK	MSK	GENIE-MSK-P-0024070-T01-IM6	UV-high	NMF not done	NMF not done	0.178701	0.821299	0.878447	56	48	8
	MSK	MSK	GENIE-MSK-P-0024072-T01-IM6	UV-high	NMF not done	NMF not done	0.16419	0.83581	0.908874	53	50	3
	MSK	MSK	GENIE-MSK-P-0024110-T01-IM6	UV-low	NMF not done	NMF not done	0.50967	0.49033	0.271497	6	5	1
	MSK	MSK	GENIE-MSK-P-0024166-T02-IM6	UV-high	NMF not done	NMF not done	0	1	0.896774	24	21	3
	MSK	MSK	GENIE-MSK-P-0024188-T01-IM6	UV-high	NMF not done	NMF not done	0.202294	0.797706	0.765248	25	23	2
	MSK	MSK	GENIE-MSK-P-0024301-T01-IM6	UV-high	NMF not done	NMF not done	0.260853	0.739147	0.632646	6	5	1
	MSK	MSK	GENIE-MSK-P-0024305-T01-IM6	UV-high	NMF not done	NMF not done	0	1	0.877483	18	15	3
	MSK	MSK	GENIE-MSK-P-0024339-T01-IM6	UV-high	NMF not done	NMF not done	0	0.964205	0.962397	36	35	1
	MSK	MSK	GENIE-MSK-P-0024344-T01-IM6	UV-high	NMF not done	NMF not done	0.498526	0.501474	0.574262	16	13	3
	MSK	MSK	GENIE-MSK-P-0024395-T01-IM6	UV-high	NMF not done	NMF not done	0.152202	0.847798	0.946132	123	112	11
	MSK	MSK	GENIE-MSK-P-0024628-T01-IM6	UV-low	NMF not done	NMF not done	0.511606	0.488394	0.750566	30	27	3
	MSK	MSK	GENIE-MSK-P-0024769-T01-IM6	UV-high	NMF not done	NMF not done	0.409412	0.590588	0.610963	14	12	2
	MSK	MSK	GENIE-MSK-P-0024927-T01-IM6	UV-high	NMF not done	NMF not done	0	1	0.678746	5	5	0
	MSK	MSK	GENIE-MSK-P-0024995-T01-IM6	UV-high	NMF not done	NMF not done	0	0.988317	0.80361	16	16	0
	MSK	MSK	GENIE-MSK-P-0025164-T01-IM6	UV-high	NMF not done	NMF not done	0	1	0.899781	42	35	7
	MSK	MSK	GENIE-MSK-P-0025530-T01-IM6	UV-high	NMF not done	NMF not done	0.281168	0.718832	0.621189	16	11	5
	MSK	MSK	GENIE-MSK-P-0025608-T01-IM6	UV-high	NMF not done	NMF not done	0.378399	0.621601	0.577658	7	6	1
	MSK	MSK	GENIE-MSK-P-0025733-T01-IM6	UV-high	NMF not done	NMF not done	0.0666774	0.933323	0.768959	11	11	0
	MSK	MSK	GENIE-MSK-P-0025813-T01-IM6	UV-high	NMF not done	NMF not done	0.093406	0.906594	0.849204	21	19	2
	MSK	MSK	GENIE-MSK-P-0025945-T01-IM6	UV-high	NMF not done	NMF not done	0	1	0.976333	167	159	8
	MSK	MSK	GENIE-MSK-P-0025973-T01-IM6	UV-high	NMF not done	NMF not done	0	1	0.992469	170	162	8
	MSK	MSK	GENIE-MSK-P-0026008-T01-IM6	UV-high	NMF not done	NMF not done	0.0622031	0.937797	0.93427	84	75	9
	MSK	MSK	GENIE-MSK-P-0026015-T01-IM6	UV-high	NMF not done	NMF not done	0.42581	0.57419	0.442612	5	5	0
	MSK	MSK	GENIE-MSK-P-0026274-T01-IM6	UV-high	NMF not done	NMF not done	0.262556	0.737444	0.866654	24	23	1
	MSK	MSK	GENIE-MSK-P-0026274-T02-IM6	UV-high	NMF not done	NMF not done	0.262556	0.737444	0.866654	24	23	1
	MSK	MSK	GENIE-MSK-P-0026326-T01-IM6	UV-high	NMF not done	NMF not done	0.357416	0.642584	0.783614	19	16	3
	MSK	MSK	GENIE-MSK-P-0026326-T02-IM6	UV-high	NMF not done	NMF not done	0.350111	0.649889	0.777769	20	17	3
	MSK	MSK	GENIE-MSK-P-0026488-T01-IM6	UV-high	NMF not done	NMF not done	0	0.987235	0.919082	24	19	5
	MSK	MSK	GENIE-MSK-P-0026488-T02-IM6	UV-high	NMF not done	NMF not done	0	1	0.914998	26	21	5
	MSK	MSK	GENIE-MSK-P-0026715-T01-IM6	UV-high	NMF not done	NMF not done	0.351088	0.648912	0.550863	6	5	1
	MSK	MSK	GENIE-MSK-P-0026804-T01-IM6	UV-high	NMF not done	NMF not done	0.225934	0.774066	0.666888	5	5	0
	MSK	MSK	GENIE-MSK-P-0027084-T01-IM6	UV-high	NMF not done	NMF not done	0.313949	0.686051	0.747137	31	28	3
	MSK	MSK	GENIE-MSK-P-0027104-T01-IM6	UV-high	NMF not done	NMF not done	0.445876	0.554124	0.576231	11	10	1
	MSK	MSK	GENIE-MSK-P-0027227-T01-IM6	UV-high	NMF not done	NMF not done	0.0801414	0.919859	0.743141	13	13	0
	MSK	MSK	GENIE-MSK-P-0027258-T01-IM6	UV-high	NMF not done	NMF not done	0.266287	0.733713	0.872988	54	50	4
	MSK	MSK	GENIE-MSK-P-0027270-T01-IM6	UV-high	NMF not done	NMF not done	0.0656607	0.934339	0.801329	20	19	1
	MSK	MSK	GENIE-MSK-P-0027603-T01-IM6	UV-high	NMF not done	NMF not done	0	0.944972	0.913387	29	27	2
	MSK	MSK	GENIE-MSK-P-0027716-T01-IM6	UV-high	NMF not done	NMF not done	0.141919	0.858081	0.874598	26	24	2
	MSK	MSK	GENIE-MSK-P-0027739-T01-IM6	UV-high	NMF not done	NMF not done	0	1	0.830566	11	10	1
	MSK	MSK	GENIE-MSK-P-0027752-T01-IM6	UV-high	NMF not done	NMF not done	0	1	0.941869	52	49	3
	MSK	MSK	GENIE-MSK-P-0027752-T03-IM6	UV-high	NMF not done	NMF not done	0	1	0.941493	58	54	4
	MSK	MSK	GENIE-MSK-P-0027768-T01-IM6	UV-high	NMF not done	NMF not done	0.234393	0.765607	0.724503	23	21	2
	MSK	MSK	GENIE-MSK-P-0027808-T01-IM6	UV-high	NMF not done	NMF not done	0	1	0.803228	18	18	0
	MSK	MSK	GENIE-MSK-P-0027875-T01-IM6	UV-high	NMF not done	NMF not done	0.240774	0.759226	0.519801	9	6	3
	MSK	MSK	GENIE-MSK-P-0028040-T01-IM6	UV-high	NMF not done	NMF not done	0	1	0.810444	16	13	3
	MSK	MSK	GENIE-MSK-P-0028041-T01-IM6	UV-high	NMF not done	NMF not done	0.222274	0.777726	0.665696	7	7	0
	MSK	MSK	GENIE-MSK-P-0028067-T01-IM6	UV-high	NMF not done	NMF not done	0	1	0.795785	8	7	1
	MSK	MSK	GENIE-MSK-P-0028205-T01-IM6	UV-high	NMF not done	NMF not done	0	0.976051	0.970551	35	33	2
	MSK	MSK	GENIE-MSK-P-0028316-T01-IM6	UV-high	NMF not done	NMF not done	0	1	0.728943	7	7	0
	MSK	MSK	GENIE-MSK-P-0028477-T01-IM6	UV-high	NMF not done	NMF not done	0.0666111	0.933389	0.947635	77	69	8
	MSK	MSK	GENIE-MSK-P-0028629-T01-IM6	UV-high	NMF not done	NMF not done	0.144781	0.855219	0.938881	65	60	5
	MSK	MSK	GENIE-MSK-P-0028910-T01-IM6	UV-high	NMF not done	NMF not done	0.065222	0.934778	0.912107	36	35	1
	MSK	MSK	GENIE-MSK-P-0029242-T01-IM6	UV-high	NMF not done	NMF not done	0.135904	0.864096	0.561305	6	5	1
	MSK	MSK	GENIE-MSK-P-0029330-T01-IM6	UV-high	NMF not done	NMF not done	0.307901	0.692099	0.647738	8	7	1
	MSK	MSK	GENIE-MSK-P-0029332-T01-IM6	UV-high	NMF not done	NMF not done	0	1	0.83467	13	12	1
	MSK	MSK	GENIE-MSK-P-0029504-T01-IM6	UV-high	NMF not done	NMF not done	0.0655819	0.934418	0.972581	179	161	18
	MSK	MSK	GENIE-MSK-P-0029614-T01-IM6	UV-high	NMF not done	NMF not done	0	1	0.8943	14	13	1
	MSK	MSK	GENIE-MSK-P-0029764-T01-IM6	UV-high	NMF not done	NMF not done	0	1	0.892915	36	33	3
	MSK	MSK	GENIE-MSK-P-0029804-T01-IM6	UV-high	NMF not done	NMF not done	0.266125	0.733875	0.621571	7	6	1
	MSK	MSK	GENIE-MSK-P-0029808-T01-IM6	UV-high	NMF not done	NMF not done	0	1	0.84013	9	9	0
	MSK	MSK	GENIE-MSK-P-0029989-T01-IM6	UV-high	NMF not done	NMF not done	0.256493	0.743507	0.703991	14	12	2
	MSK	MSK	GENIE-MSK-P-0030112-T02-IM6	UV-low	NMF not done	NMF not done	0.668925	0.331075	0.561699	16	16	0
	MSK	MSK	GENIE-MSK-P-0030135-T01-IM6	UV-high	NMF not done	NMF not done	0.294937	0.705063	0.709091	11	11	0
	MSK	MSK	GENIE-MSK-P-0030209-T01-IM6	UV-high	NMF not done	NMF not done	0.187327	0.812673	0.899281	31	29	2
	MSK	MSK	GENIE-MSK-P-0030546-T01-IM6	UV-high	NMF not done	NMF not done	0	1	0.890237	27	24	3
	MSK	MSK	GENIE-MSK-P-0030816-T01-IM6	UV-high	NMF not done	NMF not done	0	1	0.719706	6	6	0
	MSK	MSK	GENIE-MSK-P-0030903-T01-IM6	UV-high	NMF not done	NMF not done	0.484496	0.515504	0.681946	41	39	2
	MSK	MSK	GENIE-MSK-P-0030939-T01-IM6	UV-high	NMF not done	NMF not done	0.324562	0.675438	0.722603	18	17	1
	MSK	MSK	GENIE-MSK-P-0031177-T01-IM6	UV-high	NMF not done	NMF not done	0.499804	0.500196	0.675101	12	10	2
	MSK	MSK	GENIE-MSK-P-0031286-T01-IM6	UV-high	NMF not done	NMF not done	0.268728	0.731272	0.819965	36	35	1
	MSK	MSK	GENIE-MSK-P-0031286-T03-IM6	UV-high	NMF not done	NMF not done	0.166454	0.833546	0.935742	55	51	4
	MSK	MSK	GENIE-MSK-P-0031475-T01-IM6	UV-low	NMF not done	NMF not done	1	0	0.251674	9	8	1
	MSK	MSK	GENIE-MSK-P-0031640-T01-IM6	UV-high	NMF not done	NMF not done	0	0.942262	0.90404	46	39	7
	MSK	MSK	GENIE-MSK-P-0031887-T01-IM6	UV-high	NMF not done	NMF not done	0.185667	0.814333	0.716012	14	14	0
	MSK	MSK	GENIE-MSK-P-0032079-T01-IM6	UV-high	NMF not done	NMF not done	0.346126	0.653874	0.727834	20	18	2
	MSK	MSK	GENIE-MSK-P-0032392-T01-IM6	UV-high	NMF not done	NMF not done	0.173745	0.826255	0.837264	18	17	1
	MSK	MSK	GENIE-MSK-P-0032398-T01-IM6	UV-high	NMF not done	NMF not done	0.26115	0.73885	0.885828	31	29	2
	MSK	MSK	GENIE-MSK-P-0032586-T01-IM6	UV-high	NMF not done	NMF not done	0.337024	0.662976	0.840159	32	30	2
	MSK	MSK	GENIE-MSK-P-0032617-T01-IM6	UV-high	NMF not done	NMF not done	0	1	0.66984	5	5	0
	MSK	MSK	GENIE-MSK-P-0032650-T01-IM6	UV-high	NMF not done	NMF not done	0.24339	0.75661	0.912738	58	51	7
	MSK	MSK	GENIE-MSK-P-0032691-T01-IM6	UV-high	NMF not done	NMF not done	0.131414	0.868586	0.961469	220	204	16
	MSK	MSK	GENIE-MSK-P-0032739-T01-IM6	UV-high	NMF not done	NMF not done	0.357548	0.642452	0.640286	12	10	2
	MSK	MSK	GENIE-MSK-P-0032746-T01-IM6	UV-high	NMF not done	NMF not done	0.152506	0.847494	0.909044	20	18	2
	MSK	MSK	GENIE-MSK-P-0032774-T02-IM6	UV-high	NMF not done	NMF not done	0	0.97743	0.887328	33	30	3
	MSK	MSK	GENIE-MSK-P-0032780-T01-IM6	UV-high	NMF not done	NMF not done	0.107748	0.892252	0.700802	7	7	0
	MSK	MSK	GENIE-MSK-P-0032800-T01-IM6	UV-high	NMF not done	NMF not done	0	1	0.934193	25	23	2
	MSK	MSK	GENIE-MSK-P-0032896-T01-IM6	UV-high	NMF not done	NMF not done	0.192483	0.807517	0.759022	9	9	0
	MSK	MSK	GENIE-MSK-P-0032937-T01-IM6	UV-high	NMF not done	NMF not done	0	1	0.753811	8	8	0
	MSK	MSK	GENIE-MSK-P-0032984-T01-IM6	UV-high	NMF not done	NMF not done	0.283679	0.716321	0.745901	21	20	1
	MSK	MSK	GENIE-MSK-P-0033074-T01-IM6	UV-high	NMF not done	NMF not done	0.145846	0.854154	0.679512	8	7	1
	MSK	MSK	GENIE-MSK-P-0033097-T01-IM6	UV-high	NMF not done	NMF not done	0.267681	0.732319	0.679037	17	16	1
	MSK	MSK	GENIE-MSK-P-0033292-T01-IM6	UV-low	NMF not done	NMF not done	1	0	0.157905	6	6	0
	MSK	MSK	GENIE-MSK-P-0033610-T01-IM6	UV-high	NMF not done	NMF not done	0	1	0.681965	5	5	0
	MSK	MSK	GENIE-MSK-P-0033649-T01-IM6	UV-high	NMF not done	NMF not done	0	1	0.860725	18	17	1
	MSK	MSK	GENIE-MSK-P-0033779-T01-IM6	UV-high	NMF not done	NMF not done	0.487342	0.512658	0.478565	5	5	0
	MSK	MSK	GENIE-MSK-P-0033782-T01-IM6	UV-high	NMF not done	NMF not done	0.188142	0.811858	0.872518	31	30	1
	MSK	MSK	GENIE-MSK-P-0033935-T01-IM6	UV-high	NMF not done	NMF not done	0	1	0.924318	55	51	4
	MSK	MSK	GENIE-MSK-P-0033965-T01-IM6	UV-high	NMF not done	NMF not done	0	1	0.850409	19	13	6
	MSK	MSK	GENIE-MSK-P-0034034-T01-IM6	UV-high	NMF not done	NMF not done	0	1	0.76407	7	5	2
	MSK	MSK	GENIE-MSK-P-0034042-T01-IM6	UV-high	NMF not done	NMF not done	0	1	0.912064	36	33	3
	MSK	MSK	GENIE-MSK-P-0034288-T01-IM6	UV-high	NMF not done	NMF not done	0.320808	0.679192	0.736994	18	14	4
	MSK	MSK	GENIE-MSK-P-0034303-T01-IM6	UV-high	NMF not done	NMF not done	0.26377	0.73623	0.787456	18	13	5
	MSK	MSK	GENIE-MSK-P-0034392-T01-IM6	UV-high	NMF not done	NMF not done	0	1	0.708519	6	6	0
	MSK	MSK	GENIE-MSK-P-0034579-T01-IM6	UV-high	NMF not done	NMF not done	0.0892594	0.910741	0.714767	11	9	2
	MSK	MSK	GENIE-MSK-P-0034585-T01-IM6	UV-high	NMF not done	NMF not done	0.183412	0.816588	0.865953	41	39	2
	MSK	MSK	GENIE-MSK-P-0034592-T01-IM6	UV-high	NMF not done	NMF not done	0.299028	0.700972	0.618828	14	10	4
	MSK	MSK	GENIE-MSK-P-0034621-T01-IM6	UV-high	NMF not done	NMF not done	0.180687	0.819313	0.847527	24	23	1
	MSK	MSK	GENIE-MSK-P-0034697-T01-IM6	UV-high	NMF not done	NMF not done	0	1	0.894787	21	19	2
	MSK	MSK	GENIE-MSK-P-0035134-T01-IM6	UV-high	NMF not done	NMF not done	0.132083	0.867917	0.800143	16	16	0
	MSK	MSK	GENIE-MSK-P-0035224-T01-IM6	UV-high	NMF not done	NMF not done	0.110046	0.889954	0.943616	105	101	4
	MSK	MSK	GENIE-MSK-P-0035511-T01-IM6	UV-high	NMF not done	NMF not done	0.40167	0.59833	0.652651	18	15	3
	MSK	MSK	GENIE-MSK-P-0035564-T01-IM6	UV-high	NMF not done	NMF not done	0.198593	0.801407	0.863503	18	18	0
	MSK	MSK	GENIE-MSK-P-0035784-T01-IM6	UV-high	NMF not done	NMF not done	0.21319	0.78681	0.897809	62	57	5
	MSK	MSK	GENIE-MSK-P-0036159-T01-IM6	UV-high	NMF not done	NMF not done	0	0.955655	0.83939	14	14	0
	MSK	MSK	GENIE-MSK-P-0036809-T01-IM6	UV-high	NMF not done	NMF not done	0.065967	0.934033	0.977648	147	138	9
	Panel simulation	TCGA	TCGA-3N-A9WB-06A-11D-A38G-08	UV-high	NMF not done	NMF not done	0.228022	0.771978	0.698329	9	9	0
	Panel simulation	TCGA	TCGA-3N-A9WC-06A-11D-A38G-08	UV-high	NMF not done	NMF not done	0.129419	0.870581	0.891345	53	53	0
	Panel simulation	TCGA	TCGA-3N-A9WD-06A-11D-A38G-08	UV-high	NMF not done	NMF not done	0.346284	0.653716	0.812105	31	30	1
	Panel simulation	TCGA	TCGA-BF-A1PU-01A-11D-A19A-08	UV-low	NMF not done	NMF not done	1	0	0.632499	7	7	0
	Panel simulation	TCGA	TCGA-BF-A1PV-01A-11D-A19A-08	UV-high	NMF not done	NMF not done	0	1	0.73416	10	10	0
	Panel simulation	TCGA	TCGA-BF-A1PX-01A-12D-A19A-08	UV-high	NMF not done	NMF not done	0	1	0.80581	8	8	0
	Panel simulation	TCGA	TCGA-BF-A1PZ-01A-11D-A19A-08	UV-low	NMF not done	NMF not done	1	0	0.267503	5	5	0
	Panel simulation	TCGA	TCGA-BF-A1Q0-01A-21D-A19A-08	UV-high	NMF not done	NMF not done	0	1	0.89075	17	16	1
	Panel simulation	TCGA	TCGA-BF-A3DJ-01A-11D-A20D-08	UV-high	NMF not done	NMF not done	0	1	0.794612	6	6	0
	Panel simulation	TCGA	TCGA-BF-A3DL-01A-11D-A20D-08	UV-high	NMF not done	NMF not done	0.218721	0.781279	0.930689	22	21	1
	Panel simulation	TCGA	TCGA-BF-A3DM-01A-11D-A20D-08	UV-high	NMF not done	NMF not done	0.245184	0.754816	0.819743	21	21	0
	Panel simulation	TCGA	TCGA-BF-A5EO-01A-12D-A27K-08	UV-high	NMF not done	NMF not done	0.277023	0.722977	0.648489	29	29	0
	Panel simulation	TCGA	TCGA-BF-A5EP-01A-12D-A27K-08	UV-high	NMF not done	NMF not done	0.16111	0.83889	0.619158	6	6	0
	Panel simulation	TCGA	TCGA-BF-A5EQ-01A-21D-A27K-08	UV-high	NMF not done	NMF not done	0.0602978	0.939702	0.865101	23	23	0
	Panel simulation	TCGA	TCGA-BF-A5ER-01A-12D-A27K-08	UV-high	NMF not done	NMF not done	0.110961	0.889039	0.6456	6	6	0
	Panel simulation	TCGA	TCGA-BF-A5ES-01A-11D-A27K-08	UV-high	NMF not done	NMF not done	0.198112	0.801888	0.81194	17	17	0
	Panel simulation	TCGA	TCGA-BF-A9VF-01A-11D-A372-08	UV-low	NMF not done	NMF not done	1	0	0.0981532	5	5	0
	Panel simulation	TCGA	TCGA-BF-AAOU-01A-12D-A397-08	UV-high	NMF not done	NMF not done	0.44521	0.55479	0.491774	12	10	2
	Panel simulation	TCGA	TCGA-BF-AAOX-01A-11D-A397-08	UV-high	NMF not done	NMF not done	0.29287	0.70713	0.875582	66	65	1
	Panel simulation	TCGA	TCGA-BF-AAP0-06A-11D-A397-08	UV-high	NMF not done	NMF not done	0.365601	0.634399	0.695744	19	19	0
	Panel simulation	TCGA	TCGA-BF-AAP1-01A-11D-A397-08	UV-high	NMF not done	NMF not done	0.0689421	0.931058	0.831312	29	29	0
	Panel simulation	TCGA	TCGA-BF-AAP2-01A-11D-A401-08	UV-high	NMF not done	NMF not done	0	1	0.930373	34	34	0
	Panel simulation	TCGA	TCGA-BF-AAP4-01A-11D-A401-08	UV-high	NMF not done	NMF not done	0.173862	0.826138	0.883464	33	33	0
	Panel simulation	TCGA	TCGA-BF-AAP7-01A-11D-A401-08	UV-high	NMF not done	NMF not done	0.150495	0.849505	0.87303	27	27	0
	Panel simulation	TCGA	TCGA-D3-A1Q4-06A-11D-A196-08	UV-high	NMF not done	NMF not done	0.0751737	0.924826	0.827159	14	14	0
	Panel simulation	TCGA	TCGA-D3-A1Q5-06A-11D-A196-08	UV-low	NMF not done	NMF not done	1	0	0.173398	10	10	0
	Panel simulation	TCGA	TCGA-D3-A1Q6-06A-11D-A196-08	UV-high	NMF not done	NMF not done	0.220461	0.779539	0.860247	22	22	0
	Panel simulation	TCGA	TCGA-D3-A1Q7-06A-11D-A19A-08	UV-low	NMF not done	NMF not done	1	0	0.333416	9	9	0
	Panel simulation	TCGA	TCGA-D3-A1Q8-06A-11D-A19A-08	UV-high	NMF not done	NMF not done	0.107773	0.892227	0.778794	9	9	0
	Panel simulation	TCGA	TCGA-D3-A1QA-06A-11D-A196-08	UV-high	NMF not done	NMF not done	0.350133	0.649867	0.807935	17	16	1
	Panel simulation	TCGA	TCGA-D3-A1QB-06A-11D-A19A-08	UV-high	NMF not done	NMF not done	0.078064	0.921936	0.80361	13	12	1
	Panel simulation	TCGA	TCGA-D3-A2J7-06A-11D-A196-08	UV-high	NMF not done	NMF not done	0.166233	0.833767	0.887196	21	21	0
	Panel simulation	TCGA	TCGA-D3-A2J8-06A-11D-A196-08	UV-high	NMF not done	NMF not done	0.187609	0.812391	0.78088	17	17	0
	Panel simulation	TCGA	TCGA-D3-A2JA-06A-11D-A196-08	UV-high	NMF not done	NMF not done	0.110652	0.889348	0.876808	18	18	0
	Panel simulation	TCGA	TCGA-D3-A2JC-06A-11D-A19A-08	UV-high	NMF not done	NMF not done	0.26801	0.73199	0.656438	9	8	1
	Panel simulation	TCGA	TCGA-D3-A2JD-06A-11D-A19A-08	UV-low	NMF not done	NMF not done	1	0	0.194152	12	12	0
	Panel simulation	TCGA	TCGA-D3-A2JE-06A-11D-A372-08	UV-high	NMF not done	NMF not done	0.38812	0.61188	0.656004	19	18	1
	Panel simulation	TCGA	TCGA-D3-A2JF-06A-11D-A196-08	UV-high	NMF not done	NMF not done	0.168052	0.831948	0.911878	51	51	0
	Panel simulation	TCGA	TCGA-D3-A2JG-06A-11D-A196-08	UV-low	NMF not done	NMF not done	1	0	0.201405	6	6	0
	Panel simulation	TCGA	TCGA-D3-A2JH-06A-11D-A196-08	UV-high	NMF not done	NMF not done	0.388239	0.611761	0.778836	29	29	0
	Panel simulation	TCGA	TCGA-D3-A2JK-06A-11D-A196-08	UV-low	NMF not done	NMF not done	1	0	0.30952	12	12	0
	Panel simulation	TCGA	TCGA-D3-A2JL-06A-11D-A196-08	UV-high	NMF not done	NMF not done	0.106324	0.893676	0.843614	13	13	0
	Panel simulation	TCGA	TCGA-D3-A2JN-06A-11D-A196-08	UV-high	NMF not done	NMF not done	0	0.974398	0.838551	12	12	0
	Panel simulation	TCGA	TCGA-D3-A2JO-06A-11D-A196-08	UV-high	NMF not done	NMF not done	0.167407	0.832593	0.815981	21	21	0
	Panel simulation	TCGA	TCGA-D3-A2JP-06A-11D-A19A-08	UV-high	NMF not done	NMF not done	0	1	0.774157	9	9	0
	Panel simulation	TCGA	TCGA-D3-A3C1-06A-12D-A196-08	UV-low	NMF not done	NMF not done	1	0	0.0934276	6	6	0
	Panel simulation	TCGA	TCGA-D3-A3C3-06A-12D-A19A-08	UV-low	NMF not done	NMF not done	1	0	0.38259	16	16	0
	Panel simulation	TCGA	TCGA-D3-A3C6-06A-12D-A196-08	UV-low	NMF not done	NMF not done	1	0	0.113457	5	5	0
	Panel simulation	TCGA	TCGA-D3-A3C7-06A-11D-A196-08	UV-high	NMF not done	NMF not done	0	0.975239	0.932722	32	28	4
	Panel simulation	TCGA	TCGA-D3-A3C8-06A-12D-A19A-08	UV-high	NMF not done	NMF not done	0.0740073	0.925993	0.860994	21	21	0
	Panel simulation	TCGA	TCGA-D3-A3CB-06A-11D-A196-08	UV-high	NMF not done	NMF not done	0	1	0.894604	13	13	0
	Panel simulation	TCGA	TCGA-D3-A3ML-06A-11D-A21A-08	UV-high	NMF not done	NMF not done	0.177491	0.822509	0.84261	35	35	0
	Panel simulation	TCGA	TCGA-D3-A3MO-06A-11D-A21A-08	UV-high	NMF not done	NMF not done	0.431881	0.568119	0.596823	7	6	1
	Panel simulation	TCGA	TCGA-D3-A3MR-06A-11D-A21A-08	UV-high	NMF not done	NMF not done	0.337802	0.662198	0.738484	29	29	0
	Panel simulation	TCGA	TCGA-D3-A3MU-06A-11D-A21A-08	UV-high	NMF not done	NMF not done	0	1	0.899601	23	23	0
	Panel simulation	TCGA	TCGA-D3-A3MV-06A-11D-A21A-08	UV-high	NMF not done	NMF not done	0	1	0.903306	27	27	0
	Panel simulation	TCGA	TCGA-D3-A51E-06A-11D-A25O-08	UV-high	NMF not done	NMF not done	0.208691	0.791309	0.700321	14	14	0
	Panel simulation	TCGA	TCGA-D3-A51F-06A-11D-A25O-08	UV-high	NMF not done	NMF not done	0	1	0.765705	5	5	0
	Panel simulation	TCGA	TCGA-D3-A51G-06A-11D-A25O-08	UV-high	NMF not done	NMF not done	0.281474	0.718526	0.819868	42	42	0
	Panel simulation	TCGA	TCGA-D3-A51J-06A-11D-A25O-08	UV-high	NMF not done	NMF not done	0.389368	0.610632	0.693536	23	22	1
	Panel simulation	TCGA	TCGA-D3-A51N-06A-11D-A25O-08	UV-low	NMF not done	NMF not done	1	0	0.257774	8	7	1
	Panel simulation	TCGA	TCGA-D3-A51R-06A-11D-A25O-08	UV-high	NMF not done	NMF not done	0.379956	0.620044	0.765328	28	28	0
	Panel simulation	TCGA	TCGA-D3-A51T-06A-11D-A25O-08	UV-high	NMF not done	NMF not done	0.255767	0.744233	0.746491	43	42	1
	Panel simulation	TCGA	TCGA-D3-A5GL-06A-11D-A27K-08	UV-high	NMF not done	NMF not done	0.333321	0.666679	0.665216	12	11	1
	Panel simulation	TCGA	TCGA-D3-A5GN-06A-11D-A27K-08	UV-high	NMF not done	NMF not done	0	1	0.889863	21	18	3
	Panel simulation	TCGA	TCGA-D3-A5GO-06A-12D-A27K-08	UV-high	NMF not done	NMF not done	0	1	0.970573	54	52	2
	Panel simulation	TCGA	TCGA-D3-A5GR-06A-11D-A27K-08	UV-high	NMF not done	NMF not done	0.336579	0.663421	0.745909	23	21	2
	Panel simulation	TCGA	TCGA-D3-A5GS-06A-11D-A27K-08	UV-high	NMF not done	NMF not done	0.266998	0.733002	0.819399	18	18	0
	Panel simulation	TCGA	TCGA-D3-A5GU-06A-11D-A27K-08	UV-high	NMF not done	NMF not done	0.0925606	0.907439	0.891542	33	32	1
	Panel simulation	TCGA	TCGA-D3-A8GB-06A-11D-A372-08	UV-high	NMF not done	NMF not done	0	1	0.970612	36	36	0
	Panel simulation	TCGA	TCGA-D3-A8GC-06A-11D-A372-08	UV-high	NMF not done	NMF not done	0	1	0.919376	23	23	0
	Panel simulation	TCGA	TCGA-D3-A8GI-06A-11D-A372-08	UV-high	NMF not done	NMF not done	0	0.942403	0.970031	161	161	0
	Panel simulation	TCGA	TCGA-D3-A8GJ-06A-11D-A372-08	UV-high	NMF not done	NMF not done	0.429012	0.570988	0.523029	7	7	0
	Panel simulation	TCGA	TCGA-D3-A8GK-06A-11D-A372-08	UV-high	NMF not done	NMF not done	0	0.989402	0.866681	26	23	3
	Panel simulation	TCGA	TCGA-D3-A8GL-06A-11D-A372-08	UV-high	NMF not done	NMF not done	0	1	0.922895	54	54	0
	Panel simulation	TCGA	TCGA-D3-A8GM-06A-11D-A372-08	UV-high	NMF not done	NMF not done	0.239345	0.760655	0.973883	146	140	6
	Panel simulation	TCGA	TCGA-D3-A8GN-06A-11D-A372-08	UV-low	NMF not done	NMF not done	1	0	0.207906	7	7	0
	Panel simulation	TCGA	TCGA-D3-A8GO-06A-11D-A372-08	UV-high	NMF not done	NMF not done	0.314639	0.685361	0.805708	26	25	1
	Panel simulation	TCGA	TCGA-D3-A8GP-06A-11D-A372-08	UV-high	NMF not done	NMF not done	0.441687	0.558313	0.770431	22	22	0
	Panel simulation	TCGA	TCGA-D3-A8GQ-06A-11D-A372-08	UV-high	NMF not done	NMF not done	0	0.986226	0.951482	52	51	1
	Panel simulation	TCGA	TCGA-D3-A8GR-06A-11D-A372-08	UV-high	NMF not done	NMF not done	0.399177	0.600823	0.641407	15	15	0
	Panel simulation	TCGA	TCGA-D3-A8GS-06A-12D-A372-08	UV-high	NMF not done	NMF not done	0.298739	0.701261	0.626788	8	8	0
	Panel simulation	TCGA	TCGA-D3-A8GV-06A-11D-A372-08	UV-high	NMF not done	NMF not done	0.251209	0.748791	0.846192	22	20	2
	Panel simulation	TCGA	TCGA-D9-A148-06A-11D-A19A-08	UV-high	NMF not done	NMF not done	0.229981	0.770019	0.728643	10	10	0
	Panel simulation	TCGA	TCGA-D9-A149-06A-11D-A196-08	UV-high	NMF not done	NMF not done	0.241225	0.758775	0.748287	13	13	0
	Panel simulation	TCGA	TCGA-D9-A1JW-06A-11D-A19A-08	UV-high	NMF not done	NMF not done	0.281917	0.718083	0.874888	30	30	0
	Panel simulation	TCGA	TCGA-D9-A1JX-06A-11D-A19A-08	UV-low	NMF not done	NMF not done	1	0	0.296106	5	5	0
	Panel simulation	TCGA	TCGA-D9-A3Z1-06A-11D-A23B-08	UV-high	NMF not done	NMF not done	0.334855	0.665145	0.66456	15	15	0
	Panel simulation	TCGA	TCGA-D9-A3Z3-06A-11D-A23B-08	UV-high	NMF not done	NMF not done	0.215899	0.784101	0.690349	8	8	0
	Panel simulation	TCGA	TCGA-D9-A3Z4-01A-11D-A23B-08	UV-high	NMF not done	NMF not done	0.315185	0.684815	0.526102	7	7	0
	Panel simulation	TCGA	TCGA-D9-A4Z3-01A-11D-A25O-08	UV-high	NMF not done	NMF not done	0.298628	0.701372	0.749727	30	29	1
	Panel simulation	TCGA	TCGA-D9-A4Z6-06A-12D-A25O-08	UV-high	NMF not done	NMF not done	0.299488	0.700512	0.680012	13	12	1
	Panel simulation	TCGA	TCGA-D9-A6EA-06A-11D-A30X-08	UV-high	NMF not done	NMF not done	0.27632	0.72368	0.829876	25	25	0
	Panel simulation	TCGA	TCGA-D9-A6EC-06A-11D-A30X-08	UV-high	NMF not done	NMF not done	0.395775	0.604225	0.867644	138	138	0
	Panel simulation	TCGA	TCGA-D9-A6EG-06A-12D-A32N-08	UV-low	NMF not done	NMF not done	1	0	0.227498	5	5	0
	Panel simulation	TCGA	TCGA-DA-A1HV-06A-21D-A196-08	UV-high	NMF not done	NMF not done	0.133857	0.866143	0.903628	60	60	0
	Panel simulation	TCGA	TCGA-DA-A1HW-06A-11D-A19A-08	UV-high	NMF not done	NMF not done	0.36874	0.63126	0.676305	13	13	0
	Panel simulation	TCGA	TCGA-DA-A1HY-06A-11D-A19A-08	UV-high	NMF not done	NMF not done	0	0.992315	0.765655	27	27	0
	Panel simulation	TCGA	TCGA-DA-A1I0-06A-11D-A20D-08	UV-high	NMF not done	NMF not done	0.405167	0.594833	0.734807	20	20	0
	Panel simulation	TCGA	TCGA-DA-A1I1-06A-12D-A196-08	UV-high	NMF not done	NMF not done	0.166782	0.833218	0.811111	10	10	0
	Panel simulation	TCGA	TCGA-DA-A1I2-06A-21D-A19A-08	UV-high	NMF not done	NMF not done	0.217783	0.782217	0.571103	5	5	0
	Panel simulation	TCGA	TCGA-DA-A1I4-06A-11D-A196-08	UV-high	NMF not done	NMF not done	0	1	0.776986	11	11	0
	Panel simulation	TCGA	TCGA-DA-A1I5-06A-11D-A197-08	UV-high	NMF not done	NMF not done	0	1	0.910258	23	22	1
	Panel simulation	TCGA	TCGA-DA-A1I7-06A-22D-A197-08	UV-high	NMF not done	NMF not done	0.0895702	0.91043	0.769809	12	11	1
	Panel simulation	TCGA	TCGA-DA-A1IA-06A-11D-A196-08	UV-low	NMF not done	NMF not done	1	0	0.157723	12	12	0
	Panel simulation	TCGA	TCGA-DA-A1IC-06A-11D-A197-08	UV-high	NMF not done	NMF not done	0.0602236	0.939776	0.922835	45	43	2
	Panel simulation	TCGA	TCGA-DA-A3F3-06A-11D-A20D-08	UV-high	NMF not done	NMF not done	0.436532	0.563468	0.630078	17	17	0
	Panel simulation	TCGA	TCGA-DA-A3F5-06A-11D-A20D-08	UV-high	NMF not done	NMF not done	0	0.973096	0.827809	14	14	0
	Panel simulation	TCGA	TCGA-DA-A3F8-06A-11D-A20D-08	UV-high	NMF not done	NMF not done	0	1	0.956206	44	44	0
	Panel simulation	TCGA	TCGA-DA-A95V-06A-11D-A372-08	UV-low	NMF not done	NMF not done	1	0	0.317665	11	10	1
	Panel simulation	TCGA	TCGA-DA-A95W-06A-11D-A372-08	UV-high	NMF not done	NMF not done	0	1	0.816549	8	8	0
	Panel simulation	TCGA	TCGA-DA-A95X-06A-11D-A372-08	UV-high	NMF not done	NMF not done	0.114201	0.885799	0.687644	9	9	0
	Panel simulation	TCGA	TCGA-DA-A95Y-06A-11D-A372-08	UV-low	NMF not done	NMF not done	0.537833	0.462167	0.579321	16	14	2
	Panel simulation	TCGA	TCGA-DA-A95Z-06A-11D-A372-08	UV-high	NMF not done	NMF not done	0	0.989118	0.9568	88	85	3
	Panel simulation	TCGA	TCGA-DA-A960-01A-11D-A372-08	UV-high	NMF not done	NMF not done	0	0.962772	0.886198	26	23	3
	Panel simulation	TCGA	TCGA-EB-A1NK-01A-11D-A196-08	UV-low	NMF not done	NMF not done	1	0	0.218662	6	6	0
	Panel simulation	TCGA	TCGA-EB-A24D-01A-11D-A197-08	UV-high	NMF not done	NMF not done	0.140267	0.859733	0.845149	20	20	0
	Panel simulation	TCGA	TCGA-EB-A299-01A-21D-A197-08	UV-high	NMF not done	NMF not done	0	1	0.723964	7	7	0
	Panel simulation	TCGA	TCGA-EB-A3HV-01A-11D-A21A-08	UV-low	NMF not done	NMF not done	1	0	0.322855	5	5	0
	Panel simulation	TCGA	TCGA-EB-A3XB-01A-11D-A23B-08	UV-high	NMF not done	NMF not done	0.410601	0.589399	0.709121	17	17	0
	Panel simulation	TCGA	TCGA-EB-A3XC-01A-11D-A23B-08	UV-high	NMF not done	NMF not done	0.196145	0.803855	0.829519	22	22	0
	Panel simulation	TCGA	TCGA-EB-A3XD-01A-22D-A23B-08	UV-high	NMF not done	NMF not done	0	1	0.919152	17	15	2
	Panel simulation	TCGA	TCGA-EB-A3XF-01A-31D-A23B-08	UV-high	NMF not done	NMF not done	0	1	0.792797	16	13	3
	Panel simulation	TCGA	TCGA-EB-A3Y6-01A-21D-A23B-08	UV-high	NMF not done	NMF not done	0.277738	0.722262	0.822085	19	19	0
	Panel simulation	TCGA	TCGA-EB-A3Y7-01A-11D-A23B-08	UV-high	NMF not done	NMF not done	0.434873	0.565127	0.813533	37	37	0
	Panel simulation	TCGA	TCGA-EB-A41A-01A-11D-A24R-08	UV-high	NMF not done	NMF not done	0.178508	0.821492	0.875073	51	51	0
	Panel simulation	TCGA	TCGA-EB-A41B-01A-11D-A24R-08	UV-high	NMF not done	NMF not done	0	0.950758	0.808315	17	16	1
	Panel simulation	TCGA	TCGA-EB-A42Z-01A-12D-A24R-08	UV-low	NMF not done	NMF not done	1	0	0.359603	5	5	0
	Panel simulation	TCGA	TCGA-EB-A430-01A-11D-A24R-08	UV-high	NMF not done	NMF not done	0.374239	0.625761	0.755112	18	16	2
	Panel simulation	TCGA	TCGA-EB-A431-01A-11D-A25O-08	UV-high	NMF not done	NMF not done	0	0.998876	0.953363	63	63	0
	Panel simulation	TCGA	TCGA-EB-A44N-01A-11D-A25O-08	UV-high	NMF not done	NMF not done	0.143285	0.856715	0.919347	14	14	0
	Panel simulation	TCGA	TCGA-EB-A44O-01A-11D-A25O-08	UV-high	NMF not done	NMF not done	0.11222	0.88778	0.92429	26	24	2
	Panel simulation	TCGA	TCGA-EB-A44P-01A-11D-A25O-08	UV-high	NMF not done	NMF not done	0.140756	0.859244	0.621141	14	14	0
	Panel simulation	TCGA	TCGA-EB-A44Q-06A-11D-A25O-08	UV-low	NMF not done	NMF not done	1	0	0.106679	5	5	0
	Panel simulation	TCGA	TCGA-EB-A4IS-01A-21D-A25O-08	UV-high	NMF not done	NMF not done	0.432157	0.567843	0.731478	24	24	0
	Panel simulation	TCGA	TCGA-EB-A4P0-01A-41D-A25O-08	UV-low	NMF not done	NMF not done	0.510913	0.489087	0.610328	9	9	0
	Panel simulation	TCGA	TCGA-EB-A4XL-01A-11D-A27K-08	UV-high	NMF not done	NMF not done	0	0.952417	0.648252	12	12	0
	Panel simulation	TCGA	TCGA-EB-A51B-01A-11D-A27K-08	UV-high	NMF not done	NMF not done	0.264193	0.735807	0.801103	16	16	0
	Panel simulation	TCGA	TCGA-EB-A550-01A-61D-A27K-08	UV-low	NMF not done	NMF not done	1	0	0.148641	8	7	1
	Panel simulation	TCGA	TCGA-EB-A551-01A-21D-A27K-08	UV-low	NMF not done	NMF not done	1	0	0.323592	18	17	1
	Panel simulation	TCGA	TCGA-EB-A553-01A-12D-A27K-08	UV-high	NMF not done	NMF not done	0.255372	0.744628	0.802053	20	19	1
	Panel simulation	TCGA	TCGA-EB-A5FP-01A-11D-A27K-08	UV-high	NMF not done	NMF not done	0.254895	0.745105	0.811443	20	19	1
	Panel simulation	TCGA	TCGA-EB-A5SE-01A-11D-A30X-08	UV-high	NMF not done	NMF not done	0.302832	0.697168	0.784955	14	14	0
	Panel simulation	TCGA	TCGA-EB-A5SG-06A-11D-A30X-08	UV-high	NMF not done	NMF not done	0	1	0.898267	11	11	0
	Panel simulation	TCGA	TCGA-EB-A5UL-06A-11D-A30X-08	UV-high	NMF not done	NMF not done	0.324447	0.675553	0.780272	26	25	1
	Panel simulation	TCGA	TCGA-EB-A5UM-01A-11D-A30X-08	UV-high	NMF not done	NMF not done	0.0687316	0.931268	0.911706	26	26	0
	Panel simulation	TCGA	TCGA-EB-A5UN-06A-11D-A30X-08	UV-high	NMF not done	NMF not done	0.271013	0.728987	0.887218	33	31	2
	Panel simulation	TCGA	TCGA-EB-A6QY-01A-12D-A32N-08	UV-high	NMF not done	NMF not done	0.262134	0.737866	0.821685	24	24	0
	Panel simulation	TCGA	TCGA-EB-A6QZ-01A-12D-A32N-08	UV-low	NMF not done	NMF not done	1	0	0.184859	7	7	0
	Panel simulation	TCGA	TCGA-EB-A6R0-01A-12D-A32N-08	UV-high	NMF not done	NMF not done	0.142221	0.857779	0.877182	18	17	1
	Panel simulation	TCGA	TCGA-EB-A85I-01A-11D-A34U-08	UV-low	NMF not done	NMF not done	1	0	0.0809879	7	5	2
	Panel simulation	TCGA	TCGA-EB-A85J-01A-12D-A34U-08	UV-high	NMF not done	NMF not done	0	1	0.851892	16	16	0
	Panel simulation	TCGA	TCGA-EB-A97M-01A-11D-A38G-08	UV-high	NMF not done	NMF not done	0	1	0.883125	13	12	1
	Panel simulation	TCGA	TCGA-EE-A17X-06A-11D-A197-08	UV-high	NMF not done	NMF not done	0.268353	0.731647	0.874107	42	40	2
	Panel simulation	TCGA	TCGA-EE-A17Y-06A-11D-A196-08	UV-high	NMF not done	NMF not done	0.136774	0.863226	0.75406	8	8	0
	Panel simulation	TCGA	TCGA-EE-A180-06A-11D-A21A-08	UV-high	NMF not done	NMF not done	0.376825	0.623175	0.816192	27	26	1
	Panel simulation	TCGA	TCGA-EE-A181-06A-11D-A196-08	UV-high	NMF not done	NMF not done	0.0758756	0.924124	0.962443	96	96	0
	Panel simulation	TCGA	TCGA-EE-A182-06A-11D-A196-08	UV-high	NMF not done	NMF not done	0	0.99742	0.961067	61	61	0
	Panel simulation	TCGA	TCGA-EE-A183-06A-11D-A196-08	UV-high	NMF not done	NMF not done	0.452774	0.547226	0.643186	20	20	0
	Panel simulation	TCGA	TCGA-EE-A184-06A-11D-A196-08	UV-low	NMF not done	NMF not done	1	0	0.372405	14	14	0
	Panel simulation	TCGA	TCGA-EE-A185-06A-11D-A196-08	UV-low	NMF not done	NMF not done	1	0	0.329275	11	10	1
	Panel simulation	TCGA	TCGA-EE-A20B-06A-11D-A196-08	UV-low	NMF not done	NMF not done	0.54804	0.45196	0.445493	11	11	0
	Panel simulation	TCGA	TCGA-EE-A20C-06A-11D-A196-08	UV-high	NMF not done	NMF not done	0	0.956522	0.949767	71	70	1
	Panel simulation	TCGA	TCGA-EE-A20F-06A-21D-A196-08	UV-high	NMF not done	NMF not done	0	1	0.845939	22	21	1
	Panel simulation	TCGA	TCGA-EE-A20H-06A-11D-A197-08	UV-high	NMF not done	NMF not done	0.459027	0.540973	0.637858	16	16	0
	Panel simulation	TCGA	TCGA-EE-A29A-06A-12D-A196-08	UV-high	NMF not done	NMF not done	0	1	0.877758	13	13	0
	Panel simulation	TCGA	TCGA-EE-A29B-06A-11D-A197-08	UV-high	NMF not done	NMF not done	0	0.950533	0.909007	26	26	0
	Panel simulation	TCGA	TCGA-EE-A29C-06A-21D-A197-08	UV-high	NMF not done	NMF not done	0.183705	0.816295	0.772049	15	15	0
	Panel simulation	TCGA	TCGA-EE-A29D-06A-11D-A197-08	UV-high	NMF not done	NMF not done	0.15079	0.84921	0.942555	141	139	2
	Panel simulation	TCGA	TCGA-EE-A29E-06A-11D-A197-08	UV-high	NMF not done	NMF not done	0	1	0.990862	115	115	0
	Panel simulation	TCGA	TCGA-EE-A29G-06A-12D-A196-08	UV-high	NMF not done	NMF not done	0	1	0.799823	17	17	0
	Panel simulation	TCGA	TCGA-EE-A29H-06A-12D-A197-08	UV-high	NMF not done	NMF not done	0	0.965554	0.83789	15	15	0
	Panel simulation	TCGA	TCGA-EE-A29L-06A-12D-A196-08	UV-high	NMF not done	NMF not done	0	0.987787	0.903898	64	63	1
	Panel simulation	TCGA	TCGA-EE-A29M-06A-11D-A196-08	UV-high	NMF not done	NMF not done	0	1	0.968049	74	74	0
	Panel simulation	TCGA	TCGA-EE-A29N-06A-12D-A197-08	UV-high	NMF not done	NMF not done	0.123173	0.876827	0.898379	27	26	1
	Panel simulation	TCGA	TCGA-EE-A29P-06A-11D-A197-08	UV-high	NMF not done	NMF not done	0	1	0.77711	9	8	1
	Panel simulation	TCGA	TCGA-EE-A29Q-06A-11D-A197-08	UV-high	NMF not done	NMF not done	0.365673	0.634327	0.667675	10	10	0
	Panel simulation	TCGA	TCGA-EE-A29R-06A-11D-A197-08	UV-high	NMF not done	NMF not done	0	0.980305	0.816707	24	24	0
	Panel simulation	TCGA	TCGA-EE-A29S-06A-11D-A197-08	UV-high	NMF not done	NMF not done	0.134425	0.865575	0.84253	31	31	0
	Panel simulation	TCGA	TCGA-EE-A29T-06A-11D-A197-08	UV-high	NMF not done	NMF not done	0.465415	0.534585	0.556791	15	14	1
	Panel simulation	TCGA	TCGA-EE-A29V-06A-12D-A197-08	UV-high	NMF not done	NMF not done	0.198315	0.801685	0.873366	52	52	0
	Panel simulation	TCGA	TCGA-EE-A29X-06A-11D-A196-08	UV-high	NMF not done	NMF not done	0	1	0.734013	9	9	0
	Panel simulation	TCGA	TCGA-EE-A2A0-06A-11D-A196-08	UV-high	NMF not done	NMF not done	0.354018	0.645982	0.69054	14	14	0
	Panel simulation	TCGA	TCGA-EE-A2A1-06A-11D-A197-08	UV-high	NMF not done	NMF not done	0.156668	0.843332	0.798775	9	9	0
	Panel simulation	TCGA	TCGA-EE-A2A2-06A-11D-A196-08	UV-high	NMF not done	NMF not done	0	1	0.922437	64	64	0
	Panel simulation	TCGA	TCGA-EE-A2A5-06A-11D-A197-08	UV-low	NMF not done	NMF not done	1	0	0.19389	9	9	0
	Panel simulation	TCGA	TCGA-EE-A2A6-06A-11D-A197-08	UV-high	NMF not done	NMF not done	0	1	0.742175	11	11	0
	Panel simulation	TCGA	TCGA-EE-A2GB-06A-11D-A197-08	UV-high	NMF not done	NMF not done	0	1	0.839714	16	16	0
	Panel simulation	TCGA	TCGA-EE-A2GC-06A-11D-A197-08	UV-high	NMF not done	NMF not done	0	0.945606	0.9751	84	84	0
	Panel simulation	TCGA	TCGA-EE-A2GD-06A-11D-A196-08	UV-high	NMF not done	NMF not done	0.317617	0.682383	0.788175	26	26	0
	Panel simulation	TCGA	TCGA-EE-A2GE-06A-11D-A196-08	UV-high	NMF not done	NMF not done	0	1	0.826154	9	8	1
	Panel simulation	TCGA	TCGA-EE-A2GH-06A-11D-A196-08	UV-high	NMF not done	NMF not done	0.339945	0.660055	0.667722	9	9	0
	Panel simulation	TCGA	TCGA-EE-A2GI-06A-11D-A196-08	UV-high	NMF not done	NMF not done	0.340782	0.659218	0.79056	55	55	0
	Panel simulation	TCGA	TCGA-EE-A2GJ-06A-11D-A196-08	UV-high	NMF not done	NMF not done	0	1	0.91803	39	37	2
	Panel simulation	TCGA	TCGA-EE-A2GL-06A-11D-A196-08	UV-high	NMF not done	NMF not done	0	0.964184	0.831046	16	16	0
	Panel simulation	TCGA	TCGA-EE-A2GM-06B-11D-A196-08	UV-high	NMF not done	NMF not done	0.213717	0.786283	0.883407	36	35	1
	Panel simulation	TCGA	TCGA-EE-A2GN-06A-11D-A196-08	UV-high	NMF not done	NMF not done	0.175974	0.824026	0.779835	20	19	1
	Panel simulation	TCGA	TCGA-EE-A2GO-06A-11D-A196-08	UV-high	NMF not done	NMF not done	0.104293	0.895707	0.948947	70	69	1
	Panel simulation	TCGA	TCGA-EE-A2GP-06A-11D-A197-08	UV-high	NMF not done	NMF not done	0.327693	0.672307	0.614453	12	12	0
	Panel simulation	TCGA	TCGA-EE-A2GR-06A-11D-A197-08	UV-high	NMF not done	NMF not done	0.206623	0.793377	0.913659	73	71	2
	Panel simulation	TCGA	TCGA-EE-A2GS-06A-12D-A197-08	UV-high	NMF not done	NMF not done	0.244354	0.755646	0.735721	16	16	0
	Panel simulation	TCGA	TCGA-EE-A2GT-06A-12D-A197-08	UV-high	NMF not done	NMF not done	0.479857	0.520143	0.668286	11	11	0
	Panel simulation	TCGA	TCGA-EE-A2GU-06A-11D-A196-08	UV-high	NMF not done	NMF not done	0.293408	0.706592	0.710097	17	17	0
	Panel simulation	TCGA	TCGA-EE-A2M5-06A-12D-A197-08	UV-high	NMF not done	NMF not done	0.226169	0.773831	0.916378	74	72	2
	Panel simulation	TCGA	TCGA-EE-A2M6-06A-12D-A197-08	UV-high	NMF not done	NMF not done	0.204116	0.795884	0.708217	13	12	1
	Panel simulation	TCGA	TCGA-EE-A2M7-06A-11D-A197-08	UV-low	NMF not done	NMF not done	1	0	0.173236	7	7	0
	Panel simulation	TCGA	TCGA-EE-A2MC-06A-12D-A197-08	UV-high	NMF not done	NMF not done	0.323722	0.676278	0.704684	24	24	0
	Panel simulation	TCGA	TCGA-EE-A2MD-06A-11D-A197-08	UV-high	NMF not done	NMF not done	0	0.995564	0.959424	52	51	1
	Panel simulation	TCGA	TCGA-EE-A2MF-06A-11D-A21A-08	UV-high	NMF not done	NMF not done	0	0.940069	0.877885	26	25	1
	Panel simulation	TCGA	TCGA-EE-A2MG-06A-11D-A197-08	UV-high	NMF not done	NMF not done	0.20057	0.79943	0.671874	11	10	1
	Panel simulation	TCGA	TCGA-EE-A2MI-06A-11D-A197-08	UV-high	NMF not done	NMF not done	0.0749527	0.925047	0.896573	38	38	0
	Panel simulation	TCGA	TCGA-EE-A2MJ-06A-11D-A197-08	UV-high	NMF not done	NMF not done	0.0609199	0.93908	0.967463	75	75	0
	Panel simulation	TCGA	TCGA-EE-A2MK-06A-11D-A196-08	UV-high	NMF not done	NMF not done	0	0.964862	0.830653	8	8	0
	Panel simulation	TCGA	TCGA-EE-A2ML-06A-11D-A197-08	UV-high	NMF not done	NMF not done	0	1	0.800037	16	16	0
	Panel simulation	TCGA	TCGA-EE-A2MM-06A-11D-A196-08	UV-high	NMF not done	NMF not done	0.167639	0.832361	0.821087	18	17	1
	Panel simulation	TCGA	TCGA-EE-A2MN-06A-11D-A197-08	UV-high	NMF not done	NMF not done	0	1	0.791932	6	6	0
	Panel simulation	TCGA	TCGA-EE-A2MP-06A-11D-A197-08	UV-high	NMF not done	NMF not done	0.134883	0.865117	0.808479	19	19	0
	Panel simulation	TCGA	TCGA-EE-A2MQ-06A-11D-A197-08	UV-low	NMF not done	NMF not done	1	0	0.242705	14	14	0
	Panel simulation	TCGA	TCGA-EE-A2MR-06A-11D-A196-08	UV-high	NMF not done	NMF not done	0	1	0.948922	142	141	1
	Panel simulation	TCGA	TCGA-EE-A2MS-06A-11D-A197-08	UV-high	NMF not done	NMF not done	0.0731482	0.926852	0.915775	94	94	0
	Panel simulation	TCGA	TCGA-EE-A2MT-06A-11D-A197-08	UV-high	NMF not done	NMF not done	0.163703	0.836297	0.891161	42	41	1
	Panel simulation	TCGA	TCGA-EE-A2MU-06A-21D-A196-08	UV-high	NMF not done	NMF not done	0	1	0.914342	27	27	0
	Panel simulation	TCGA	TCGA-EE-A3AA-06A-11D-A196-08	UV-high	NMF not done	NMF not done	0	0.975071	0.963685	42	41	1
	Panel simulation	TCGA	TCGA-EE-A3AB-06A-11D-A196-08	UV-high	NMF not done	NMF not done	0.323406	0.676594	0.805003	34	33	1
	Panel simulation	TCGA	TCGA-EE-A3AC-06A-11D-A196-08	UV-high	NMF not done	NMF not done	0	1	0.8925	27	27	0
	Panel simulation	TCGA	TCGA-EE-A3AD-06A-11D-A196-08	UV-high	NMF not done	NMF not done	0.454416	0.545584	0.43553	12	12	0
	Panel simulation	TCGA	TCGA-EE-A3AE-06A-11D-A196-08	UV-high	NMF not done	NMF not done	0.0727306	0.927269	0.968018	49	48	1
	Panel simulation	TCGA	TCGA-EE-A3AF-06A-11D-A196-08	UV-high	NMF not done	NMF not done	0	0.966332	0.885533	43	43	0
	Panel simulation	TCGA	TCGA-EE-A3AG-06A-31D-A196-08	UV-high	NMF not done	NMF not done	0.330001	0.669999	0.807809	46	46	0
	Panel simulation	TCGA	TCGA-EE-A3AH-06A-11D-A196-08	UV-high	NMF not done	NMF not done	0.175738	0.824262	0.792868	19	18	1
	Panel simulation	TCGA	TCGA-EE-A3J3-06A-11D-A20D-08	UV-low	NMF not done	NMF not done	1	0	0.464701	10	10	0
	Panel simulation	TCGA	TCGA-EE-A3J4-06A-11D-A20D-08	UV-high	NMF not done	NMF not done	0.187325	0.812675	0.758004	23	22	1
	Panel simulation	TCGA	TCGA-EE-A3J5-06A-11D-A20D-08	UV-high	NMF not done	NMF not done	0.0644398	0.93556	0.933311	52	52	0
	Panel simulation	TCGA	TCGA-EE-A3J7-06A-11D-A20D-08	UV-high	NMF not done	NMF not done	0.223491	0.776509	0.933506	35	35	0
	Panel simulation	TCGA	TCGA-EE-A3J8-06A-11D-A20D-08	UV-high	NMF not done	NMF not done	0.130268	0.869732	0.842242	15	15	0
	Panel simulation	TCGA	TCGA-EE-A3JA-06A-11D-A20D-08	UV-high	NMF not done	NMF not done	0.114248	0.885752	0.901824	32	32	0
	Panel simulation	TCGA	TCGA-EE-A3JB-06A-11D-A21A-08	UV-high	NMF not done	NMF not done	0.240072	0.759928	0.919712	25	25	0
	Panel simulation	TCGA	TCGA-EE-A3JD-06A-11D-A20D-08	UV-high	NMF not done	NMF not done	0	0.946956	0.957951	84	84	0
	Panel simulation	TCGA	TCGA-EE-A3JE-06A-11D-A20D-08	UV-high	NMF not done	NMF not done	0	0.950494	0.854122	14	13	1
	Panel simulation	TCGA	TCGA-EE-A3JH-06A-11D-A21A-08	UV-high	NMF not done	NMF not done	0.0889219	0.911078	0.625551	6	5	1
	Panel simulation	TCGA	TCGA-EE-A3JI-06A-11D-A21A-08	UV-high	NMF not done	NMF not done	0.253829	0.746171	0.756882	43	38	5
	Panel simulation	TCGA	TCGA-ER-A193-06A-12D-A197-08	UV-high	NMF not done	NMF not done	0.0653292	0.934671	0.943823	56	55	1
	Panel simulation	TCGA	TCGA-ER-A194-01A-11D-A197-08	UV-high	NMF not done	NMF not done	0.177435	0.822565	0.870393	51	51	0
	Panel simulation	TCGA	TCGA-ER-A195-06A-11D-A196-08	UV-high	NMF not done	NMF not done	0.285733	0.714267	0.668152	9	9	0
	Panel simulation	TCGA	TCGA-ER-A198-06A-11D-A196-08	UV-high	NMF not done	NMF not done	0	0.947564	0.877363	19	19	0
	Panel simulation	TCGA	TCGA-ER-A199-06A-11D-A197-08	UV-high	NMF not done	NMF not done	0.12216	0.87784	0.790218	13	13	0
	Panel simulation	TCGA	TCGA-ER-A19A-06A-21D-A197-08	UV-high	NMF not done	NMF not done	0.349354	0.650646	0.472355	9	8	1
	Panel simulation	TCGA	TCGA-ER-A19C-06A-11D-A196-08	UV-high	NMF not done	NMF not done	0.121355	0.878645	0.52737	7	7	0
	Panel simulation	TCGA	TCGA-ER-A19D-06A-11D-A197-08	UV-high	NMF not done	NMF not done	0.478311	0.521689	0.557501	14	14	0
	Panel simulation	TCGA	TCGA-ER-A19E-06A-11D-A197-08	UV-low	NMF not done	NMF not done	0.543638	0.456362	0.584537	20	19	1
	Panel simulation	TCGA	TCGA-ER-A19F-06A-11D-A196-08	UV-high	NMF not done	NMF not done	0.219708	0.780292	0.888589	32	32	0
	Panel simulation	TCGA	TCGA-ER-A19G-06A-11D-A196-08	UV-high	NMF not done	NMF not done	0.319725	0.680275	0.750201	27	25	2
	Panel simulation	TCGA	TCGA-ER-A19H-06A-12D-A196-08	UV-high	NMF not done	NMF not done	0	0.951504	0.847289	13	13	0
	Panel simulation	TCGA	TCGA-ER-A19J-06A-11D-A196-08	UV-low	NMF not done	NMF not done	1	0	0.214584	11	10	1
	Panel simulation	TCGA	TCGA-ER-A19K-01A-21D-A197-08	UV-high	NMF not done	NMF not done	0.280325	0.719675	0.771046	16	16	0
	Panel simulation	TCGA	TCGA-ER-A19L-06A-12D-A197-08	UV-high	NMF not done	NMF not done	0.39476	0.60524	0.438154	7	7	0
	Panel simulation	TCGA	TCGA-ER-A19M-06A-61D-A23B-08	UV-high	NMF not done	NMF not done	0.0612946	0.938705	0.900932	20	19	1
	Panel simulation	TCGA	TCGA-ER-A19N-06A-11D-A197-08	UV-high	NMF not done	NMF not done	0	0.970725	0.793661	11	11	0
	Panel simulation	TCGA	TCGA-ER-A19O-06A-11D-A197-08	UV-low	NMF not done	NMF not done	0.502168	0.497832	0.466161	8	8	0
	Panel simulation	TCGA	TCGA-ER-A19P-06A-11D-A196-08	UV-low	NMF not done	NMF not done	0.78731	0.21269	0.433278	15	15	0
	Panel simulation	TCGA	TCGA-ER-A19Q-06A-11D-A197-08	UV-high	NMF not done	NMF not done	0	0.951418	0.580683	6	6	0
	Panel simulation	TCGA	TCGA-ER-A19S-06A-11D-A196-08	UV-high	NMF not done	NMF not done	0.179903	0.820097	0.748857	11	11	0
	Panel simulation	TCGA	TCGA-ER-A19W-06A-41D-A23B-08	UV-high	NMF not done	NMF not done	0.336984	0.663016	0.723577	14	14	0
	Panel simulation	TCGA	TCGA-ER-A1A1-06A-11D-A197-08	UV-high	NMF not done	NMF not done	0	1	0.790709	5	5	0
	Panel simulation	TCGA	TCGA-ER-A2NC-06A-11D-A197-08	UV-high	NMF not done	NMF not done	0.390751	0.609249	0.69096	13	13	0
	Panel simulation	TCGA	TCGA-ER-A2NE-06A-21D-A196-08	UV-low	NMF not done	NMF not done	1	0	0.187369	6	6	0
	Panel simulation	TCGA	TCGA-ER-A2NG-06A-11D-A196-08	UV-high	NMF not done	NMF not done	0.294647	0.705353	0.69119	9	9	0
	Panel simulation	TCGA	TCGA-ER-A2NH-06A-11D-A196-08	UV-high	NMF not done	NMF not done	0.070717	0.929283	0.795888	12	12	0
	Panel simulation	TCGA	TCGA-ER-A3ET-06A-11D-A20D-08	UV-low	NMF not done	NMF not done	0.706201	0.293799	0.268956	9	9	0
	Panel simulation	TCGA	TCGA-ER-A3PL-06A-11D-A23B-08	UV-high	NMF not done	NMF not done	0.286448	0.713552	0.791906	16	16	0
	Panel simulation	TCGA	TCGA-ER-A42K-06A-11D-A24R-08	UV-high	NMF not done	NMF not done	0	1	0.835643	10	10	0
	Panel simulation	TCGA	TCGA-ER-A42L-06A-11D-A24R-08	UV-high	NMF not done	NMF not done	0.0910517	0.908948	0.893587	27	27	0
	Panel simulation	TCGA	TCGA-FR-A3R1-01A-11D-A23B-08	UV-high	NMF not done	NMF not done	0	1	0.89841	21	21	0
	Panel simulation	TCGA	TCGA-FR-A3YN-06A-11D-A23B-08	UV-high	NMF not done	NMF not done	0.291834	0.708166	0.785252	24	24	0
	Panel simulation	TCGA	TCGA-FR-A3YO-06A-11D-A23B-08	UV-high	NMF not done	NMF not done	0	0.951332	0.933902	32	31	1
	Panel simulation	TCGA	TCGA-FR-A44A-06A-11D-A24R-08	UV-high	NMF not done	NMF not done	0	1	0.897706	19	19	0
	Panel simulation	TCGA	TCGA-FR-A69P-06A-21D-A30X-08	UV-high	NMF not done	NMF not done	0.36346	0.63654	0.588536	7	7	0
	Panel simulation	TCGA	TCGA-FR-A726-01A-11D-A32N-08	UV-high	NMF not done	NMF not done	0	1	0.989988	239	238	1
	Panel simulation	TCGA	TCGA-FR-A728-01A-11D-A32N-08	UV-high	NMF not done	NMF not done	0.460646	0.539354	0.576952	12	12	0
	Panel simulation	TCGA	TCGA-FR-A729-06A-11D-A34U-08	UV-high	NMF not done	NMF not done	0.166453	0.833547	0.833735	40	39	1
	Panel simulation	TCGA	TCGA-FR-A7U8-06A-21D-A34U-08	UV-low	NMF not done	NMF not done	1	0	0.481804	6	6	0
	Panel simulation	TCGA	TCGA-FR-A7U9-06A-11D-A34U-08	UV-high	NMF not done	NMF not done	0.127692	0.872308	0.941703	81	81	0
	Panel simulation	TCGA	TCGA-FR-A8YC-06A-11D-A372-08	UV-high	NMF not done	NMF not done	0.075778	0.924222	0.948153	107	107	0
	Panel simulation	TCGA	TCGA-FR-A8YD-06A-11D-A372-08	UV-low	NMF not done	NMF not done	1	0	0.10143	5	5	0
	Panel simulation	TCGA	TCGA-FR-A8YE-06A-11D-A372-08	UV-high	NMF not done	NMF not done	0	1	0.88457	13	13	0
	Panel simulation	TCGA	TCGA-FS-A1YW-06A-11D-A197-08	UV-low	NMF not done	NMF not done	1	0	0.313105	5	5	0
	Panel simulation	TCGA	TCGA-FS-A1YY-06A-11D-A197-08	UV-high	NMF not done	NMF not done	0.309497	0.690503	0.687382	14	14	0
	Panel simulation	TCGA	TCGA-FS-A1Z0-06A-11D-A197-08	UV-low	NMF not done	NMF not done	1	0	0.322137	5	5	0
	Panel simulation	TCGA	TCGA-FS-A1Z3-06A-11D-A197-08	UV-high	NMF not done	NMF not done	0.406967	0.593033	0.782646	38	36	2
	Panel simulation	TCGA	TCGA-FS-A1Z7-06A-11D-A197-08	UV-high	NMF not done	NMF not done	0.280512	0.719488	0.808311	14	14	0
	Panel simulation	TCGA	TCGA-FS-A1ZA-06A-11D-A197-08	UV-high	NMF not done	NMF not done	0	0.986488	0.950074	44	44	0
	Panel simulation	TCGA	TCGA-FS-A1ZB-06A-12D-A197-08	UV-low	NMF not done	NMF not done	1	0	0.300295	6	5	1
	Panel simulation	TCGA	TCGA-FS-A1ZC-06A-11D-A197-08	UV-high	NMF not done	NMF not done	0.114044	0.885956	0.919766	41	41	0
	Panel simulation	TCGA	TCGA-FS-A1ZD-06A-11D-A197-08	UV-high	NMF not done	NMF not done	0.0723613	0.927639	0.768417	10	10	0
	Panel simulation	TCGA	TCGA-FS-A1ZE-06A-11D-A197-08	UV-high	NMF not done	NMF not done	0.333523	0.666477	0.563392	7	7	0
	Panel simulation	TCGA	TCGA-FS-A1ZF-06A-12D-A197-08	UV-high	NMF not done	NMF not done	0.18185	0.81815	0.648495	9	9	0
	Panel simulation	TCGA	TCGA-FS-A1ZK-06A-11D-A197-08	UV-high	NMF not done	NMF not done	0.16088	0.83912	0.862438	63	62	1
	Panel simulation	TCGA	TCGA-FS-A1ZM-06A-12D-A197-08	UV-high	NMF not done	NMF not done	0.297404	0.702596	0.737068	11	11	0
	Panel simulation	TCGA	TCGA-FS-A1ZN-01A-11D-A197-08	UV-low	NMF not done	NMF not done	1	0	0.290796	7	7	0
	Panel simulation	TCGA	TCGA-FS-A1ZP-06A-11D-A197-08	UV-high	NMF not done	NMF not done	0	1	0.874654	17	16	1
	Panel simulation	TCGA	TCGA-FS-A1ZQ-06A-11D-A197-08	UV-high	NMF not done	NMF not done	0.242648	0.757352	0.734433	19	19	0
	Panel simulation	TCGA	TCGA-FS-A1ZS-06A-12D-A197-08	UV-high	NMF not done	NMF not done	0.267211	0.732789	0.742927	15	15	0
	Panel simulation	TCGA	TCGA-FS-A1ZT-06A-11D-A197-08	UV-high	NMF not done	NMF not done	0	1	0.784352	9	9	0
	Panel simulation	TCGA	TCGA-FS-A1ZW-06A-12D-A197-08	UV-high	NMF not done	NMF not done	0.261268	0.738732	0.830053	26	25	1
	Panel simulation	TCGA	TCGA-FS-A1ZZ-06A-11D-A197-08	UV-high	NMF not done	NMF not done	0.151863	0.848137	0.893035	56	54	2
	Panel simulation	TCGA	TCGA-FS-A4F0-06A-11D-A24R-08	UV-high	NMF not done	NMF not done	0.256703	0.743297	0.780695	16	16	0
	Panel simulation	TCGA	TCGA-FS-A4F5-06A-11D-A25O-08	UV-high	NMF not done	NMF not done	0	1	0.944417	30	30	0
	Panel simulation	TCGA	TCGA-FS-A4F8-06A-11D-A25O-08	UV-low	NMF not done	NMF not done	1	0	0.327623	7	7	0
	Panel simulation	TCGA	TCGA-FS-A4F9-06A-11D-A24R-08	UV-high	NMF not done	NMF not done	0	1	0.923559	20	19	1
	Panel simulation	TCGA	TCGA-FS-A4FB-06A-11D-A25O-08	UV-high	NMF not done	NMF not done	0.212631	0.787369	0.762252	9	9	0
	Panel simulation	TCGA	TCGA-FS-A4FC-06A-11D-A24R-08	UV-high	NMF not done	NMF not done	0.294675	0.705325	0.797456	28	28	0
	Panel simulation	TCGA	TCGA-FS-A4FD-06A-11D-A25O-08	UV-high	NMF not done	NMF not done	0.139138	0.860862	0.897173	14	14	0
	Panel simulation	TCGA	TCGA-FW-A3R5-06A-11D-A23B-08	UV-high	NMF not done	NMF not done	0.0895888	0.910411	0.957624	491	491	0
	Panel simulation	TCGA	TCGA-FW-A3TU-06A-11D-A23B-08	UV-high	NMF not done	NMF not done	0.28231	0.71769	0.823552	28	28	0
	Panel simulation	TCGA	TCGA-FW-A3TV-06A-11D-A23B-08	UV-high	NMF not done	NMF not done	0.0737715	0.926229	0.867828	13	13	0
	Panel simulation	TCGA	TCGA-FW-A5DX-01A-11D-A27K-08	UV-low	NMF not done	NMF not done	1	0	0.190465	11	9	2
	Panel simulation	TCGA	TCGA-FW-A5DY-06A-11D-A30X-08	UV-high	NMF not done	NMF not done	0.364034	0.635966	0.595594	8	7	1
	Panel simulation	TCGA	TCGA-GF-A3OT-06A-23D-A23B-08	UV-high	NMF not done	NMF not done	0.344779	0.655221	0.68486	36	36	0
	Panel simulation	TCGA	TCGA-GF-A4EO-06A-12D-A24R-08	UV-high	NMF not done	NMF not done	0.156289	0.843711	0.776095	15	15	0
	Panel simulation	TCGA	TCGA-GF-A6C8-06A-12D-A30X-08	UV-high	NMF not done	NMF not done	0.119971	0.880029	0.872582	26	26	0
	Panel simulation	TCGA	TCGA-GF-A6C9-06A-11D-A30X-08	UV-high	NMF not done	NMF not done	0	1	0.96579	124	124	0
	Panel simulation	TCGA	TCGA-GF-A769-01A-32D-A32N-08	UV-high	NMF not done	NMF not done	0.415778	0.584222	0.497037	5	5	0
	Panel simulation	TCGA	TCGA-GN-A262-06A-11D-A196-08	UV-high	NMF not done	NMF not done	0.096002	0.903998	0.882154	15	15	0
	Panel simulation	TCGA	TCGA-GN-A263-01A-11D-A196-08	UV-high	NMF not done	NMF not done	0	1	0.875926	16	16	0
	Panel simulation	TCGA	TCGA-GN-A265-06A-21D-A197-08	UV-high	NMF not done	NMF not done	0.105497	0.894503	0.76001	11	9	2
	Panel simulation	TCGA	TCGA-GN-A266-06A-11D-A197-08	UV-high	NMF not done	NMF not done	0.128283	0.871717	0.955621	113	113	0
	Panel simulation	TCGA	TCGA-GN-A267-06A-21D-A196-08	UV-high	NMF not done	NMF not done	0.15212	0.84788	0.728126	18	17	1
	Panel simulation	TCGA	TCGA-GN-A268-06A-11D-A196-08	UV-high	NMF not done	NMF not done	0.388278	0.611722	0.592219	7	6	1
	Panel simulation	TCGA	TCGA-GN-A26A-06A-11D-A19A-08	UV-high	NMF not done	NMF not done	0.378087	0.621913	0.506928	13	13	0
	Panel simulation	TCGA	TCGA-GN-A26C-01A-11D-A19A-08	UV-high	NMF not done	NMF not done	0.121285	0.878715	0.915194	50	50	0
	Panel simulation	TCGA	TCGA-GN-A4U3-06A-11D-A32N-08	UV-high	NMF not done	NMF not done	0.283382	0.716618	0.784359	17	17	0
	Panel simulation	TCGA	TCGA-GN-A4U4-06A-11D-A32N-08	UV-high	NMF not done	NMF not done	0.135982	0.864018	0.832162	27	26	1
	Panel simulation	TCGA	TCGA-GN-A4U5-01A-11D-A32N-08	UV-high	NMF not done	NMF not done	0.447836	0.552164	0.562367	13	12	1
	Panel simulation	TCGA	TCGA-GN-A4U7-06A-21D-A32N-08	UV-high	NMF not done	NMF not done	0.33996	0.66004	0.666106	7	7	0
	Panel simulation	TCGA	TCGA-GN-A4U8-06A-11D-A32N-08	UV-high	NMF not done	NMF not done	0.123878	0.876122	0.855232	17	17	0
	Panel simulation	TCGA	TCGA-GN-A8LK-06A-11D-A372-08	UV-high	NMF not done	NMF not done	0.162293	0.837707	0.941594	76	71	5
	Panel simulation	TCGA	TCGA-GN-A8LN-01A-11D-A372-08	UV-high	NMF not done	NMF not done	0	1	0.892084	14	14	0
	Panel simulation	TCGA	TCGA-HR-A2OG-06A-21D-A197-08	UV-high	NMF not done	NMF not done	0	1	0.805878	10	10	0
	Panel simulation	TCGA	TCGA-HR-A5NC-01A-11D-A27K-08	UV-high	NMF not done	NMF not done	0.332844	0.667156	0.598833	6	6	0
	Panel simulation	TCGA	TCGA-IH-A3EA-01A-11D-A20D-08	UV-high	NMF not done	NMF not done	0	1	0.960018	45	43	2
	Panel simulation	TCGA	TCGA-LH-A9QB-06A-11D-A38G-08	UV-high	NMF not done	NMF not done	0.175722	0.824278	0.749654	10	10	0
	Panel simulation	TCGA	TCGA-OD-A75X-06A-12D-A32N-08	UV-high	NMF not done	NMF not done	0.158892	0.841108	0.912165	43	40	3
	Panel simulation	TCGA	TCGA-QB-A6FS-06A-11D-A30X-08	UV-high	NMF not done	NMF not done	0.18787	0.81213	0.817503	35	35	0
	Panel simulation	TCGA	TCGA-QB-AA9O-06A-11D-A397-08	UV-high	NMF not done	NMF not done	0.283936	0.716064	0.835885	48	48	0
	Panel simulation	TCGA	TCGA-RP-A693-06A-13D-A30X-08	UV-high	NMF not done	NMF not done	0	0.990444	0.942597	29	28	1
	Panel simulation	TCGA	TCGA-RP-A694-06A-11D-A30X-08	UV-high	NMF not done	NMF not done	0	0.984463	0.927174	27	27	0
	Panel simulation	TCGA	TCGA-RP-A695-06A-11D-A30X-08	UV-high	NMF not done	NMF not done	0.182333	0.817667	0.872855	34	32	2
	Panel simulation	TCGA	TCGA-W3-A824-06A-21D-A34U-08	UV-high	NMF not done	NMF not done	0.151471	0.848529	0.93423	62	61	1
	Panel simulation	TCGA	TCGA-W3-A825-06A-11D-A34U-08	UV-high	NMF not done	NMF not done	0.16641	0.83359	0.93667	42	40	2
	Panel simulation	TCGA	TCGA-W3-A828-06A-11D-A34U-08	UV-high	NMF not done	NMF not done	0.182089	0.817911	0.830747	47	45	2
	Panel simulation	TCGA	TCGA-W3-AA1O-06A-11D-A38G-08	UV-high	NMF not done	NMF not done	0.318508	0.681492	0.756187	30	30	0
	Panel simulation	TCGA	TCGA-W3-AA1Q-06A-11D-A38G-08	UV-high	NMF not done	NMF not done	0.188873	0.811127	0.904812	39	39	0
	Panel simulation	TCGA	TCGA-W3-AA1R-06A-11D-A397-08	UV-high	NMF not done	NMF not done	0	0.983897	0.954714	60	60	0
	Panel simulation	TCGA	TCGA-W3-AA1V-06B-11D-A401-08	UV-high	NMF not done	NMF not done	0	0.960507	0.988157	188	188	0
	Panel simulation	TCGA	TCGA-W3-AA1W-06A-11D-A38G-08	UV-high	NMF not done	NMF not done	0.139131	0.860869	0.925957	33	33	0
	Panel simulation	TCGA	TCGA-W3-AA21-06A-11D-A38G-08	UV-high	NMF not done	NMF not done	0.428713	0.571287	0.663381	12	12	0
	Panel simulation	TCGA	TCGA-WE-A8JZ-06A-11D-A372-08	UV-low	NMF not done	NMF not done	1	0	0.21371	5	5	0
	Panel simulation	TCGA	TCGA-WE-A8K1-06A-21D-A372-08	UV-high	NMF not done	NMF not done	0.387739	0.612261	0.5771	12	12	0
	Panel simulation	TCGA	TCGA-WE-A8K4-01A-12D-A372-08	UV-high	NMF not done	NMF not done	0	0.98866	0.944507	34	33	1
	Panel simulation	TCGA	TCGA-WE-A8K5-06A-11D-A372-08	UV-high	NMF not done	NMF not done	0	1	0.934488	42	40	2
	Panel simulation	TCGA	TCGA-WE-A8K6-06A-11D-A372-08	UV-high	NMF not done	NMF not done	0	0.985466	0.797891	7	7	0
	Panel simulation	TCGA	TCGA-WE-A8ZM-06A-11D-A372-08	UV-low	NMF not done	NMF not done	1	0	0.26338	6	5	1
	Panel simulation	TCGA	TCGA-WE-A8ZN-06A-11D-A372-08	UV-low	NMF not done	NMF not done	0.520976	0.479024	0.482928	7	7	0
	Panel simulation	TCGA	TCGA-WE-A8ZO-06A-11D-A372-08	UV-high	NMF not done	NMF not done	0.40386	0.59614	0.693586	22	22	0
	Panel simulation	TCGA	TCGA-WE-A8ZQ-06A-41D-A372-08	UV-high	NMF not done	NMF not done	0.421892	0.578108	0.605867	10	9	1
	Panel simulation	TCGA	TCGA-WE-A8ZT-06A-11D-A372-08	UV-high	NMF not done	NMF not done	0	0.988541	0.805304	13	13	0
	Panel simulation	TCGA	TCGA-WE-A8ZX-06A-11D-A372-08	UV-high	NMF not done	NMF not done	0.086998	0.913002	0.908307	25	25	0
	Panel simulation	TCGA	TCGA-WE-A8ZY-06A-11D-A372-08	UV-high	NMF not done	NMF not done	0.297574	0.702426	0.576917	8	8	0
	Panel simulation	TCGA	TCGA-WE-AAA0-06A-11D-A38G-08	UV-high	NMF not done	NMF not done	0	1	0.941065	44	42	2
	Panel simulation	TCGA	TCGA-WE-AAA3-06A-11D-A38G-08	UV-high	NMF not done	NMF not done	0.372611	0.627389	0.533841	9	9	0
	Panel simulation	TCGA	TCGA-WE-AAA4-06A-12D-A38G-08	UV-high	NMF not done	NMF not done	0.318229	0.681771	0.533734	11	11	0
	Panel simulation	TCGA	TCGA-XV-A9W5-01A-11D-A38G-08	UV-high	NMF not done	NMF not done	0.235117	0.764883	0.567439	6	5	1
	Panel simulation	TCGA	TCGA-XV-AAZW-01A-12D-A401-08	UV-low	NMF not done	NMF not done	1	0	0.275029	8	8	0
	Panel simulation	TCGA	TCGA-XV-AB01-06A-12D-A401-08	UV-high	NMF not done	NMF not done	0.348241	0.651759	0.592324	9	8	1
	Panel simulation	TCGA	TCGA-YD-A89C-06A-11D-A372-08	UV-high	NMF not done	NMF not done	0	1	0.968735	50	50	0
	Panel simulation	TCGA	TCGA-YD-A9TA-06A-11D-A397-08	UV-high	NMF not done	NMF not done	0.133608	0.866392	0.953834	95	93	2
	Panel simulation	TCGA	TCGA-YD-A9TB-06A-12D-A401-08	UV-low	NMF not done	NMF not done	1	0	0.466263	11	11	0
	Panel simulation	TCGA	TCGA-YG-AA3N-01A-11D-A38G-08	UV-high	NMF not done	NMF not done	0.071699	0.928301	0.916133	81	81	0
	Panel simulation	TCGA	TCGA-YG-AA3O-06A-11D-A38G-08	UV-high	NMF not done	NMF not done	0	0.968334	0.876764	42	41	1
	Panel simulation	TCGA	TCGA-YG-AA3P-06A-11D-A38G-08	UV-low	NMF not done	NMF not done	1	0	0.22598	8	6	2
	Panel simulation	TCGA	TCGA-Z2-A8RT-06A-11D-A372-08	UV-high	NMF not done	NMF not done	0	0.992306	0.970965	104	103	1
	Panel simulation	TCGA	TCGA-Z2-AA3S-06A-11D-A397-08	UV-high	NMF not done	NMF not done	0	1	0.815838	10	10	0
	Panel simulation	TCGA	TCGA-Z2-AA3V-06A-11D-A397-08	UV-high	NMF not done	NMF not done	0.11392	0.88608	0.705352	14	14	0

## Sheet: TableS5
	Supplementary Table S5. CNA regions with statistically significant difference between UV-low and UV-high clusters analyzed by CNVruler package
	Type	Chr	Start	End	Length	UV-low cluster (N)	UV-low cluster (%)	UV-high cluster (N)	UV-high cluster (%)	Odds Ratio	Chi-square P-value	Cancer-related genes
	LOSS	2	232856747	238143995	5287249	23	30.6667	56	14.3223	0.370668	0.000802951	ACKR3
	LOSS	3	121487392	169483720	47996329	27	36	68	17.3913	0.366472	0.000344914	POLQ, GATA2, RPN1, CNBP, PIK3CB, FOXL2, ATR, WWTR1, MLF1, MECOM
	GAIN	4	6040652	8041121	2000470	17	22.6667	34	8.69565	0.319328	0.000669792
	GAIN	4	6980919	20542448	13561530	20	26.6667	39	9.97442	0.299148	0.000117456
	GAIN	4	8221415	14996277	6774863	19	25.3333	38	9.71867	0.311615	0.000267158
	GAIN	4	14862946	17940447	3077502	18	24	34	8.69565	0.296296	0.000206359
	GAIN	4	14996277	37589490	22593214	18	24	36	9.20716	0.315493	0.000424062
	GAIN	4	22388744	26430507	4041764	17	22.6667	33	8.4399	0.30907	0.00047143	SLC34A2
	GAIN	4	37589490	39414332	1824843	17	22.6667	35	8.95141	0.329643	0.000936803
	GAIN	4	41267947	43845837	2577891	17	22.6667	34	8.69565	0.319328	0.000669792	PHOX2B
	GAIN	4	51886646	54707264	2820619	20	26.6667	44	11.2532	0.342363	0.000607909	FIP1L1, PDGFRA, KIT
	GAIN	4	56737787	57952543	1214757	20	26.6667	43	10.9974	0.333621	0.000448429
	GAIN	5	0	46739570	46739571	36	48	104	26.5985	0.382501	0.00025834	SDHA, TERT, DROSHA, IL7R, LIFR
	GAIN	8	46579451	50792763	4213313	42	56	125	31.9693	0.358038	8.01992e-05
	GAIN	8	119732024	145138636	25406613	46	61.3333	158	40.4092	0.412764	0.000867059	RAD21, EXT1, MYC, NDRG1, RECQL4
	LOSS	9	131032607	133732380	2699774	17	22.6667	175	44.757	2.7165	0.000774825	NUP214, TSC1
	LOSS	9	132264237	133268553	1004317	16	21.3333	172	43.9898	2.84703	0.000527332	TSC1
	LOSS	9	132928757	135486038	2557282	15	20	174	44.5013	3.15392	0.000168072	TSC1, BRD3
	LOSS	9	132981787	138394717	5412931	18	24	179	45.7801	2.62683	0.000976882	TSC1, BRD3, NOTCH1
	LOSS	9	137050150	138394717	1344568	15	20	169	43.2225	2.99429	0.000352722
	GAIN	11	76688255	77891645	1203391	19	25.3333	42	10.7417	0.348364	0.000959807
	GAIN	11	76796386	79215698	2419313	19	25.3333	42	10.7417	0.348364	0.000959807
	LOSS	15	19000000	46827659	27827660	38	50.6667	104	26.5985	0.343297	4.09354e-05	NUTM1, BUB1B, KNL1, B2M
	LOSS	15	29053861	68161090	39107230	33	44	93	23.7852	0.387736	0.00038389	NUTM1, BUB1B, KNL1, B2M, USP8, MYO5A, TCF12, MAP2K1, SMAD3
	LOSS	15	37942144	42276342	4334199	31	41.3333	73	18.6701	0.318422	2.19374e-05	BUB1B, KNL1
	LOSS	15	39226681	48470680	9244000	32	42.6667	77	19.6931	0.321855	2.27676e-05	BUB1B, KNL1, B2M
	LOSS	15	41045054	42308274	1263221	29	38.6667	71	18.1586	0.344289	0.000102846
	LOSS	15	41854895	43749949	1895055	28	37.3333	70	17.9028	0.358255	0.00021509
	LOSS	15	43728605	56094306	12365702	28	37.3333	71	18.1586	0.364509	0.000275183	B2M, USP8, MYO5A
	GAIN	19	54763765	58617616	3853852	19	25.3333	41	10.4859	0.339098	0.000710433

## Sheet: TableS6
	Supplementary Table S6. Differentially expressed gene analysis
	Up-regulated cluster	Gene	logFC	P-value	FDR
	UV-low	FGFR3	3.68647	8.55613e-35	4.10209e-31
	UV-low	PI3	3.65583	1.33048e-14	3.35724e-12
	UV-low	KRT17	3.64437	2.66627e-13	4.98038e-11
	UV-low	KRT6C	3.63462	2.70103e-11	3.43796e-09
	UV-low	SFN	3.49348	7.5437e-14	1.52818e-11
	UV-low	CNFN	3.49187	2.23676e-24	2.68094e-21
	UV-low	KRT16	3.4755	4.9735e-10	4.25797e-08
	UV-low	KRT14	3.40575	3.5968e-10	3.2333e-08
	UV-low	KRT6B	3.31959	7.4503e-10	6.15849e-08
	UV-low	KRT6A	3.14122	1.28945e-08	7.75992e-07
	UV-low	SLPI	3.06654	1.26735e-12	2.07139e-10
	UV-low	KRT13	2.96619	3.31337e-11	4.03866e-09
	UV-low	RHCG	2.95932	9.48715e-17	3.68794e-14
	UV-low	SULT2B1	2.90697	9.39602e-16	3.07143e-13
	UV-low	NCCRP1	2.85649	4.91733e-15	1.36011e-12
	UV-low	LYPD3	2.80003	1.22409e-15	3.82742e-13
	UV-low	SBSN	2.77458	5.62297e-09	3.76163e-07
	UV-low	FGFR2	2.76087	1.04624e-18	7.06139e-16
	UV-low	FAM107A	2.73196	1.19615e-39	1.72042e-35
	UV-low	PTCH2	2.6897	1.15848e-36	8.33122e-33
	UV-low	TRIM29	2.66283	1.78709e-08	1.03228e-06
	UV-low	S100A8	2.63246	2.63394e-11	3.3825e-09
	UV-low	S100A9	2.61626	1.10176e-13	2.14144e-11
	UV-low	KRT5	2.57826	7.90046e-07	2.84793e-05
	UV-low	CLIC3	2.54717	1.35036e-17	6.9365e-15
	UV-low	KRT15	2.54332	4.18017e-09	2.89054e-07
	UV-low	PKP3	2.54268	3.67863e-11	4.40914e-09
	UV-low	EVPL	2.53343	1.19389e-10	1.27198e-08
	UV-low	CLDN4	2.53234	1.44509e-17	7.16714e-15
	UV-low	GAL	2.47323	4.18989e-11	4.9396e-09
	UV-low	S100A2	2.46515	7.26953e-12	1.00536e-09
	UV-low	CXCL14	2.45691	1.54894e-14	3.71308e-12
	UV-low	PKP1	2.42845	3.4895e-08	1.85201e-06
	UV-low	CSTA	2.41739	1.9714e-14	4.57334e-12
	UV-low	CDA	2.37059	1.41373e-18	8.84071e-16
	UV-low	RNF39	2.31244	9.1267e-23	8.21771e-20
	UV-low	PNMA3	2.28958	1.0801e-18	7.06139e-16
	UV-low	LAD1	2.25328	2.23431e-13	4.22844e-11
	UV-low	DUOX1	2.25011	5.32267e-12	7.6556e-10
	UV-low	CNTFR	2.24893	1.34545e-10	1.41253e-08
	UV-low	CDHR1	2.22903	4.12e-13	7.3158e-11
	UV-low	UCHL1	2.22175	2.92879e-12	4.48136e-10
	UV-low	KRT80	2.20678	9.93467e-10	7.85112e-08
	UV-low	SOX15	2.18226	2.65292e-18	1.58987e-15
	UV-low	GJB6	2.14427	1.67757e-06	5.45893e-05
	UV-low	SOX1	2.13796	1.68841e-07	7.38127e-06
	UV-low	KLC3	2.12551	4.61592e-16	1.5694e-13
	UV-low	LCN2	2.08858	2.97954e-06	8.92808e-05
	UV-low	GSDMA	2.08565	4.58234e-10	4.01368e-08
	UV-low	ASPRV1	2.07847	3.91384e-10	3.49644e-08
	UV-low	CCDC3	2.06242	1.19035e-24	1.55644e-21
	UV-low	TUBA4A	2.05932	2.21178e-17	1.02619e-14
	UV-low	AQP3	2.05724	1.51232e-10	1.57337e-08
	UV-low	DMKN	2.03738	1.13938e-08	7.06368e-07
	UV-low	LYPD5	2.02775	1.02747e-16	3.88899e-14
	UV-low	KIAA1543	2.02446	1.49078e-11	2.02282e-09
	UV-low	TACSTD2	2.00534	1.559e-08	9.18981e-07
	UV-low	JUP	2.00313	5.8972e-21	4.98938e-18
	UV-high	LIF	-2.14137	2.38994e-08	1.312e-06
	UV-high	RNF128	-2.18616	2.66717e-07	1.09605e-05
	UV-high	PTPRN	-2.2522	9.2984e-06	0.000221789
	UV-high	PAEP	-2.75374	0.000131425	0.00177492
	UV-high	DNER	-2.95489	1.40197e-06	4.64622e-05
	UV-high	PRH1	-5.00019	7.44366e-14	1.52818e-11

## Sheet: TableS7
	Supplementary Table S7. Gene set enrichment analysis using GO biological process gene sets
	Up-regulated cluster	Gene sets*	NES	P-value
	UV-low	GO_POSITIVE_REGULATION_OF_MITOCHONDRIAL_OUTER_MEMBRANE_PERMEABILIZATION_INVOLVED_IN_APOPTOTIC_SIGNALING_PATHWAY	1.85119	< 0.001
	UV-low	GO_COLUMNAR_CUBOIDAL_EPITHELIAL_CELL_DIFFERENTIATION	1.70192	< 0.001
	UV-low	GO_REGULATION_OF_MITOCHONDRIAL_OUTER_MEMBRANE_PERMEABILIZATION_INVOLVED_IN_APOPTOTIC_SIGNALING_PATHWAY	1.71965	0.00218818
	UV-low	GO_NEUTRAL_AMINO_ACID_TRANSPORT	1.92491	0.00245098
	UV-low	GO_RETINOIC_ACID_RECEPTOR_SIGNALING_PATHWAY	1.85349	0.00245098
	UV-low	GO_MITOCHONDRIAL_DEPOLARIZATION	1.77317	0.00246305
	UV-low	GO_CELL_DIFFERENTIATION_IN_SPINAL_CORD	1.87572	0.00262467
	UV-low	GO_NEGATIVE_REGULATION_OF_MUSCLE_CELL_DIFFERENTIATION	1.71165	0.00265957
	UV-low	GO_L_AMINO_ACID_TRANSPORT	1.61891	0.00265957
	UV-low	GO_GLANDULAR_EPITHELIAL_CELL_DIFFERENTIATION	1.82325	0.00268817
	UV-low	GO_NOTCH_SIGNALING_PATHWAY	1.67507	0.002849
	UV-low	GO_ADRENAL_GLAND_DEVELOPMENT	1.77542	0.00298507
	UV-low	GO_NEGATIVE_REGULATION_OF_RNA_SPLICING	1.84935	0.0038835
	UV-low	GO_POSITIVE_REGULATION_OF_RNA_SPLICING	1.85846	0.00431965
	UV-low	GO_MESODERMAL_CELL_FATE_COMMITMENT	1.92634	0.0046729
	UV-low	GO_POSITIVE_REGULATION_OF_EPIDERMIS_DEVELOPMENT	1.88595	0.0049505
	UV-low	GO_SYNAPSE_MATURATION	1.81462	0.00514139
	UV-low	GO_REGULATION_OF_WNT_SIGNALING_PATHWAY	1.54218	0.00531915
	UV-low	GO_CANONICAL_WNT_SIGNALING_PATHWAY	1.56566	0.00557103
	UV-low	GO_ENTRAINMENT_OF_CIRCADIAN_CLOCK	1.77854	0.00632911
	UV-low	GO_REGULATION_OF_EXECUTION_PHASE_OF_APOPTOSIS	1.72522	0.00663717
	UV-low	GO_POSITIVE_REGULATION_OF_APOPTOTIC_SIGNALING_PATHWAY	1.44181	0.00717703
	UV-low	GO_REGULATION_OF_STEM_CELL_POPULATION_MAINTENANCE	1.73359	0.00742574
	UV-low	GO_EMBRYONIC_DIGESTIVE_TRACT_DEVELOPMENT	1.73821	0.00755667
	UV-low	GO_REGULATION_OF_HAIR_FOLLICLE_DEVELOPMENT	1.78858	0.00765306
	UV-low	GO_NEGATIVE_REGULATION_OF_RNA_METABOLIC_PROCESS	1.72218	0.00792079
	UV-low	GO_EPITHELIAL_TUBE_MORPHOGENESIS	1.62989	0.00847458
	UV-low	GO_NEGATIVE_REGULATION_OF_NEURAL_PRECURSOR_CELL_PROLIFERATION	1.86914	0.00867679
	UV-low	GO_REGULATION_OF_MITOCHONDRIAL_MEMBRANE_PERMEABILITY_INVOLVED_IN_APOPTOTIC_PROCESS	1.55002	0.00881057
	UV-high	GO_POSITIVE_REGULATION_OF_TOLL_LIKE_RECEPTOR_SIGNALING_PATHWAY	-2.03194	< 0.001
	UV-high	GO_POSITIVE_REGULATION_OF_INTERFERON_BETA_PRODUCTION	-1.96044	< 0.001
	UV-high	GO_INTERFERON_BETA_PRODUCTION	-1.89658	< 0.001
	UV-high	GO_POSITIVE_REGULATION_OF_TYPE_2_IMMUNE_RESPONSE	-1.87935	< 0.001
	UV-high	GO_ORGANELLE_MEMBRANE_FUSION	-1.70777	< 0.001
	UV-high	GO_POSITIVE_REGULATION_OF_INTERLEUKIN_8_SECRETION	-1.83753	0.00378788
	UV-high	GO_DEOXYRIBONUCLEOTIDE_BIOSYNTHETIC_PROCESS	-1.86485	0.00379507
	UV-high	GO_INTERFERON_ALPHA_PRODUCTION	-1.76132	0.00801603
	UV-high	GO_POSITIVE_REGULATION_OF_MYELOID_LEUKOCYTE_CYTOKINE_PRODUCTION_INVOLVED_IN_IMMUNE_RESPONSE	-1.77617	0.00865052
	NES, normalized enrichment score
	*Keratinocyte differentiation related pathways in UV-low cluster and immune related pathways in UV-high cluster were marked with bold character.
